# Supplementary material for: Using proteomic analysis to investigate uniconazole-induced phytohormone variation and starch accumulation in duckweed (Landoltia punctata)
Source: BMC Biotechnol. 2015 Sep 15;15:81. doi: 10.1186/s12896-015-0198-9 (PMC4570701; doi:10.1186/s12896-015-0198-9)
Supplement: Additional file 1: — Up-regulated proteins after application of uniconazole. The up-regulated proteins with >1.2-fold change and p-value less than 0.05 and their ratios among all comparative groups listed in the table. (XLSX 64 kb) [file 12896_2015_198_MOESM1_ESM.xlsx]

## Sheet: Sheet1
Accession	NCBInr Description	0-VS-2	Sig	0-VS-5	Sig	0-VS-72	Sig	0-VS-240	Sig
comp14365_c0_seq1_1	hypothetical protein	1.189		0.915		1.154		1.228	*
comp15801_c0_seq2_2	Hexokinase 1	1.051		1.088		1.091		1.58	*
comp15949_c0_seq1_1	Glycerophosphoryl diester phosphodiesterase 2 precursor-like protein	1.315	*	0.96		1.193	*	1.758	*
comp16049_c0_seq1_1	PREDICTED: UDP-glycosyltransferase 73D1	1.074		1.189		1.337	*	1.343	*
comp16059_c1_seq1_1	PREDICTED: DEAD-box ATP-dependent RNA helicase 56-like	1.306	*	1.068		1.068		1.318
comp16060_c0_seq1_2	unknown	1.019		1.053		1.331	*	1.624	*
comp16077_c0_seq1_1	unnamed protein product, partial	0.715	*	0.942		1.34	*	1.363
comp16081_c0_seq1_1	hypothetical protein PRUPE_ppa005192mg	0.915		1.058		1.339	*	1.225	*
comp16096_c0_seq1_3	hypothetical protein VITISV_004299	1.308	*	1.007		1.974	*	2.62	*
comp16098_c0_seq1_1	Glutaredoxin related protein	1.36	*	0.947		1.084		1.286
comp16105_c0_seq1_6	RNA helicase-like protein	0.92		0.937		0.837		1.379	*
comp16107_c0_seq2_1	hypothetical protein OsI_16146 [Oryza sativa Indica Group]	0.975		0.972		1.311	*	1.505	*
comp16112_c0_seq1_2	putative peptidyl-prolycis-trans isomerase protein [Oryza sativa Japonica Group] >gi|50508305|dbj|BAD30114.1| putative peptidyl-prolycis-trans isomerase protein [Oryza sativa Japonica Group]	0.891		0.908	*	1.899	*	2.137	*
comp16130_c0_seq1_1	Os10g0492900 [Oryza sativa Japonica Group] >gi|255679519|dbj|BAF26849.2| Os10g0492900, partial [Oryza sativa Japonica Group]	0.928		0.948		1.156	*	1.758	*
comp16143_c1_seq1_2	aconitase [Citrus sinensis]	1.132	*	1.061		1.415	*	1.123
comp16152_c0_seq1_1	Pinus taeda anonymous locus UMN_CL132Contig1_03 genomic sequence >gi|383127250|gb|AFG44255.1| Pinus taeda anonymous locus UMN_CL132Contig1_03 genomic sequence >gi|383127251|gb|AFG44256.1| Pinus taeda anonymous locus UMN_CL132Contig1_03 genomic sequence >gi|383127252|gb|AFG44257.1| Pinus taeda anonymous locus UMN_CL132Contig1_03 genomic sequence >gi|383127253|gb|AFG44258.1| Pinus taeda anonymous l…	0.943		1.002		1.312	*	1.291	*
comp16161_c0_seq2_1	predicted protein [Populus trichocarpa] >gi|222866346|gb|EEF03477.1| predicted protein [Populus trichocarpa]	1.151	*	0.889	*	1.295		2.021	*
comp16170_c0_seq1_3	predicted protein [Populus trichocarpa] >gi|222857115|gb|EEE94662.1| predicted protein [Populus trichocarpa]	1.224	*	0.963		1.253	*	0.956
comp16171_c0_seq1_2	splicing factor I [Musa acuminata AAA Group]	0.732		1.064		1.131		1.334	*
comp16174_c0_seq1_2	unnamed protein product [Vitis vinifera]	0.802	*	1.032		1.751	*	1.508	*
comp16178_c0_seq1_2	PREDICTED: uncharacterized protein LOC100779056 [Glycine max]	0.96		1.014		0.898	*	1.234	*
comp16201_c0_seq1_1	vacuolar H+-pumping ATPase 16 kDa proteolipid, partial [Arabidopsis thaliana]	1.214	*	1.224	*	1.243		1.383
comp16208_c0_seq1_1	unknown [Lotus japonicus]	0.939		1.101	*	1.104		1.346	*
comp16213_c0_seq1_1	mitochondrial malate dehydrogenase [Citrus sinensis] >gi|356600157|gb|AET22431.1| mitochondrial malate dehydrogenase [Citrus maxima]	0.824	*	1.013		1.657		1.369	*
comp16215_c0_seq1_1	aspartate aminotransferase [Oryza granulata]	1.105		1.015		1.493	*	2.997	*
comp16221_c0_seq1_1	unknown [Medicago truncatula]	1.365	*	1.007		1.282		1.27
comp16225_c0_seq1_1	unnamed protein product [Vitis vinifera]	0.944		0.985		1.423	*	1.756	*
comp16229_c0_seq1_1	JHL03K20.5 [Jatropha curcas]	0.999		1.229	*	1.538	*	1.381	*
comp16245_c0_seq2_4	PREDICTED: glutamate decarboxylase-like, partial [Cucumis sativus]	1.139	*	1.295		1.368	*	0.991
comp16246_c3_seq3_1	chlorophyll a/b-binding protein type I [Asarina barclaiana]	1.401	*	1.267		1.095		1.737	*
comp16253_c1_seq1_1	uncharacterized protein LOC100527297 [Glycine max]	1.014		1.1		1.824	*	2.526	*
comp16260_c0_seq1_2	predicted protein [Populus trichocarpa] >gi|222859020|gb|EEE96567.1| predicted protein [Populus trichocarpa]	0.951		1.129		1.515		1.554	*
comp16274_c0_seq1_1	ribosomal protein S5 homolog - common tobacco (fragment)	1.197		1.174		1.306	*	1.331	*
comp16280_c0_seq1_1	glutathione S-transferase [Musa acuminata AAA Group]	0.862	*	1.011		1.406	*	1.668	*
comp16287_c0_seq1_1	hypothetical protein MTR_5g054360 [Medicago truncatula] >gi|355515814|gb|AES97437.1| hypothetical protein MTR_5g054360 [Medicago truncatula]	0.98		1		1.206	*	1.184	*
comp16288_c0_seq1_1	putative late embryogenesis abundant protein [Arachis diogoi]	0.911		1.063		1.088		1.234	*
comp16292_c0_seq1_1	C14 cysteine protease [Solanum stoloniferum]	1.329	*	1.036		1.655	*	3.23	*
comp16295_c0_seq1_2	chloroplast glutathione reductase [Solanum lycopersicum]	0.918		0.92		1.244	*	1.205	*
comp16297_c0_seq1_3	delta-12 desaturase [Brassica rapa]	1.676		1.329	*	1.179		1.245
comp16299_c0_seq1_1	glyoxalase I [Gladiolus grandiflorus]	1.496	*	0.967		1.71		1.41	*
comp16323_c1_seq1_1	unknown [Lotus japonicus]	1.075		1.177	*	1.071		1.325	*
comp16339_c1_seq1_1	vacuolar H+-ATPase catalytic subunit [Allium cepa]	1.002		1.031		1.114		1.905	*
comp16341_c0_seq2_2	unnamed protein product [Vitis vinifera]	1.316		1.79		1.626	*	1.877
comp16345_c0_seq1_1	unknown [Lotus japonicus] >gi|388509168|gb|AFK42650.1| unknown [Lotus japonicus]	1.179		1.171		1.197		1.526	*
comp16357_c0_seq1_1	PREDICTED: cysteine synthase isoform 2 [Vitis vinifera] >gi|225451237|ref|XP_002275940.1| PREDICTED: cysteine synthase isoform 1 [Vitis vinifera] >gi|359487829|ref|XP_003633658.1| PREDICTED: cysteine synthase [Vitis vinifera] >gi|147819267|emb|CAN75607.1| hypothetical protein VITISV_033255 [Vitis vinifera] >gi|298204909|emb|CBI34216.3| unnamed protein product [Vitis vinifera]	1.018		1.001		1.193	*	1.372	*
comp16372_c0_seq1_3	peroxidase [Pyrus x bretschneideri] >gi|218454144|gb|ACK76696.1| peroxidase [Pyrus pyrifolia]	1.414	*	1.345		1.132		1.276
comp16373_c0_seq1_1	NADH-ubiquinone oxidoreductase subunit [Zea mays]	1.228	*	0.965		1.026		0.957
comp16376_c0_seq2_1	predicted protein [Populus trichocarpa] >gi|222854052|gb|EEE91599.1| predicted protein [Populus trichocarpa]	0.945		0.939		1.235	*	3.223	*
comp16397_c0_seq1_1	unknown [Lotus japonicus]	1.281	*	1.062		0.932		0.774	*
comp16415_c0_seq1_2	putative chloroplast nucleoid DNA-binding protein cnd41 [Oryza sativa Japonica Group] >gi|45735971|dbj|BAD13000.1| putative chloroplast nucleoid DNA-binding protein cnd41 [Oryza sativa Japonica Group]	1.053		1.06		1.523	*	0.779	*
comp16423_c0_seq1_1	unknown [Glycine max]	1.038		1.073		1.061		1.317	*
comp16453_c1_seq1_1	hypothetical protein PRUPE_ppa011373mg [Prunus persica]	0.996		1.155		1.713	*	2.356	*
comp16473_c0_seq1_1	glutathione reductase [Hevea brasiliensis]	1.215		1.148	*	1.61	*	1.57	*
comp16476_c0_seq1_1	hypothetical protein ZEAMMB73_756098 [Zea mays]	1.036		1.011		1.228	*	1.426	*
comp16506_c0_seq1_2	putative UDP-N-acetylmuramoylanalyl-D-glutamate-2-6-diaminoligase [Raphanus sativus]	1.259	*	1.02		1.008		0.978
comp16527_c0_seq1_2	Os12g0633000 [Oryza sativa Japonica Group] >gi|255670510|dbj|BAF30368.2| Os12g0633000, partial [Oryza sativa Japonica Group]	1.326	*	1.313		1.087		1.494
comp16553_c1_seq1_2	hypothetical protein ARALYDRAFT_889992 [Arabidopsis lyrata subsp. lyrata] >gi|297336458|gb|EFH66875.1| hypothetical protein ARALYDRAFT_889992 [Arabidopsis lyrata subsp. lyrata]	0.995		1.188		1.097		1.5	*
comp16612_c0_seq1_1	hypothetical protein OsI_22275 [Oryza sativa Indica Group]	0.792	*	0.928		1.388	*	1.033
comp16627_c0_seq1_1	hypothetical protein SORBIDRAFT_02g031910 [Sorghum bicolor] >gi|241923991|gb|EER97135.1| hypothetical protein SORBIDRAFT_02g031910 [Sorghum bicolor]	1.355		1.106	*	3.269	*	3.794	*
comp16642_c0_seq1_2	hypothetical protein OsI_21251 [Oryza sativa Indica Group]	1.04		0.928		0.94		2.299	*
comp16655_c2_seq1_1	cysteine protease [Prunus dulcis]	0.871		0.949		1.67	*	2.675	*
comp16689_c0_seq1_1	aspartate aminotransferase [Arabidopsis thaliana]	0.935		1.016		1.054		1.439	*
comp16727_c0_seq1_2	predicted protein [Populus trichocarpa] >gi|222850496|gb|EEE88043.1| predicted protein [Populus trichocarpa]	1.267		0.928		1.536	*	1.373
comp16731_c0_seq1_1	unnamed protein product [Vitis vinifera]	1.274		1.203	*	1.272		1.775	*
comp16739_c0_seq1_2	PREDICTED: probable sugar phosphate/phosphate translocator At5g25400 [Vitis vinifera]	1.592		1.732	*	0.896		0.908
comp16765_c0_seq1_1	conserved hypothetical protein [Ricinus communis] >gi|223536465|gb|EEF38113.1| conserved hypothetical protein [Ricinus communis]	0.929		1.249	*	0.986		0.752	*
comp16768_c0_seq1_1	hypothetical protein OsJ_12332 [Oryza sativa Japonica Group]	1.27		0.869		1.615	*	1.464
comp16771_c0_seq1_2	unknown [Glycine max]	0.885		0.977		1.266	*	1.286	*
comp16798_c0_seq1_1	cullin 1 [Vitis vinifera]	1.278		0.044		1.267	*	1.36
comp16829_c0_seq1_1	PREDICTED: uncharacterized protein LOC101315446 [Fragaria vesca subsp. vesca]	0.958		1.025		1.176		1.736	*
comp16859_c0_seq1_2	PREDICTED: lysosomal beta glucosidase-like, partial [Cucumis sativus]	0.754		1.058		1.208		1.396	*
comp16993_c0_seq1_5	hypothetical protein OsJ_01389 [Oryza sativa Japonica Group]	1.252		1.037		1.358	*	0.834
comp17048_c0_seq1_2	Signal recognition particle receptor subunit beta [Medicago truncatula] >gi|355514535|gb|AES96158.1| Signal recognition particle receptor subunit beta [Medicago truncatula]	1.514	*	1.216	*	1.051		1.198
comp17067_c0_seq1_1	hypothetical protein SORBIDRAFT_02g025885 [Sorghum bicolor] >gi|241923654|gb|EER96798.1| hypothetical protein SORBIDRAFT_02g025885 [Sorghum bicolor]	1.232	*	1.045		1.705	*	1.014
comp17073_c0_seq1_1	PREDICTED: aspartate aminotransferase, mitochondrial-like [Cucumis sativus]	0.978		1.048		1.24	*	1.535	*
comp17144_c0_seq2_1	PREDICTED: putative oxidoreductase GLYR1-like [Cucumis sativus] >gi|449476650|ref|XP_004154796.1| PREDICTED: putative oxidoreductase GLYR1-like [Cucumis sativus]	0.866		0.923		1.244	*	1.566	*
comp17152_c0_seq1_1	TPA: hypothetical protein ZEAMMB73_184948 [Zea mays]	0.963		1.023		1.413	*	1.255	*
comp17229_c0_seq2_1	conserved hypothetical protein [Ricinus communis] >gi|223529321|gb|EEF31289.1| conserved hypothetical protein [Ricinus communis]	1.05		1.114		1.68	*	2.005	*
comp17250_c0_seq1_1	predicted protein [Populus trichocarpa] >gi|222835419|gb|EEE73854.1| predicted protein [Populus trichocarpa]	1.245		1.031		1.249	*	1.497
comp17327_c0_seq1_3	AT3G58730-like protein, partial [Capsella rubella] >gi|345291501|gb|AEN82242.1| AT3G58730-like protein, partial [Capsella rubella] >gi|345291503|gb|AEN82243.1| AT3G58730-like protein, partial [Capsella rubella] >gi|345291505|gb|AEN82244.1| AT3G58730-like protein, partial [Capsella rubella] >gi|345291507|gb|AEN82245.1| AT3G58730-like protein, partial [Capsella rubella] >gi|345291509|gb|AEN82246.1|…	1.264		1.132		1.525	*	1.322
comp17351_c0_seq1_1	eukaryotic translation initiation subunit 6-interacting-like protein, partial [Cenchrus americanus] >gi|363722193|gb|AEW30582.1| eukaryotic translation initiation subunit 6-interacting-like protein, partial [Cenchrus americanus] >gi|363722195|gb|AEW30583.1| eukaryotic translation initiation subunit 6-interacting-like protein, partial [Cenchrus americanus] >gi|363722197|gb|AEW30584.1| eukaryotic t…	1.301		0.895		1.353	*	1.627
comp17434_c0_seq1_1	PREDICTED: glucan endo-1,3-beta-glucosidase-like [Cucumis sativus] >gi|449523952|ref|XP_004168987.1| PREDICTED: glucan endo-1,3-beta-glucosidase-like [Cucumis sativus]	1.075		1.352		2.165		2.96	*
comp17468_c0_seq1_1	glucan water dikinase [Manihot esculenta]	0.996		1.006		1.221	*	1.566	*
comp17552_c0_seq2_1	alpha-mannosidase [Zea mays]	0.96		0.939		1.348	*	1.815	*
comp17576_c0_seq1_1	PREDICTED: LOW QUALITY PROTEIN: glucose-6-phosphate isomerase-like [Glycine max]	1.051		1		0.925		1.227	*
comp17581_c0_seq1_1	pyruvate dehydrogenase E1 alpha subunit [Nicotiana tabacum]	1.087		1.003		1.052		1.496	*
comp17589_c0_seq2_1	unknown protein [Arabidopsis thaliana]	1.244		1.219		0.924		1.926	*
comp17602_c0_seq1_1	unknown protein isoform 1 [Lemna minor]	1.248		0.869		1.34	*	1.078
comp17604_c0_seq1_1	Rossmann-fold NAD(P)-binding domain-containing protein [Arabidopsis thaliana] >gi|89000941|gb|ABD59060.1| At5g19440 [Arabidopsis thaliana] >gi|332005324|gb|AED92707.1| Rossmann-fold NAD(P)-binding domain-containing protein [Arabidopsis thaliana]	0.849	*	0.961		0.948		1.398	*
comp17626_c0_seq1_1	PREDICTED: mitochondrial outer membrane protein porin 2-like [Cucumis sativus] >gi|449502740|ref|XP_004161729.1| PREDICTED: mitochondrial outer membrane protein porin 2-like [Cucumis sativus]	0.91		1.037		1.708	*	1.465	*
comp17716_c0_seq1_1	hypothetical protein 0_17832_01 [Pinus taeda] >gi|367063338|gb|AEX11886.1| hypothetical protein 0_17832_01 [Pinus taeda] >gi|367063340|gb|AEX11887.1| hypothetical protein 0_17832_01 [Pinus taeda] >gi|367063342|gb|AEX11888.1| hypothetical protein 0_17832_01 [Pinus taeda] >gi|367063344|gb|AEX11889.1| hypothetical protein 0_17832_01 [Pinus taeda] >gi|367063346|gb|AEX11890.1| hypothetical protein 0_1…	1.114		0.941		1.257	*	1.31	*
comp22416_c2_seq1_2	glucan endo-1,3-beta-glucosidase 6 precursor [Zea mays] >gi|195643796|gb|ACG41366.1| glucan endo-1,3-beta-glucosidase 6 precursor [Zea mays]	1.234		0.979		2.174	*	2.31	*
comp22851_c0_seq1_2	unknown [Medicago truncatula]	0.949		0.691	*	1.783	*	3.182	*
comp22909_c0_seq1_1	DNA binding protein, putative [Ricinus communis] >gi|223551427|gb|EEF52913.1| DNA binding protein, putative [Ricinus communis]	1.238		1.126	*	1.484	*	1.545	*
comp24384_c0_seq1_3	Os08g0512500 [Oryza sativa Japonica Group] >gi|42408803|dbj|BAD10064.1| thylakoid lumen protein, chloroplast precursor-like [Oryza sativa Japonica Group] >gi|113624188|dbj|BAF24133.1| Os08g0512500 [Oryza sativa Japonica Group]	1.414	*	1.067		2.068		1.496	*
comp24422_c0_seq1_1	PREDICTED: uncharacterized protein LOC101212014 [Cucumis sativus]	1.082		0.947		1.233	*	2.729	*
comp24467_c0_seq1_1	prolyl carboxypeptidase like protein precursor [Zea mays] >gi|195629836|gb|ACG36559.1| prolyl carboxypeptidase like protein [Zea mays]	0.973		0.982		1.388	*	3.284	*
comp24482_c0_seq1_2	Os07g0193000 [Oryza sativa Japonica Group] >gi|255677580|dbj|BAF21018.2| Os07g0193000 [Oryza sativa Japonica Group]	1.276	*	1.086		2.291	*	2.428	*
comp24494_c0_seq1_1	PREDICTED: 1-aminocyclopropane-1-carboxylate oxidase homolog 3-like [Fragaria vesca subsp. vesca]	0.921		0.808		1.449	*	1.358	*
comp24619_c0_seq1_1	PREDICTED: auxin-binding protein 1-like [Cucumis sativus]	2.353	*	1.279	*	2.123	*	2.111	*
comp24625_c0_seq1_3	hypothetical protein OsI_34766 [Oryza sativa Indica Group]	0.936	*	0.905		1.347	*	1.936
comp24643_c0_seq1_2	Pinus taeda anonymous locus CL134Contig1_02 genomic sequence >gi|383171876|gb|AFG69292.1| Pinus taeda anonymous locus CL134Contig1_02 genomic sequence >gi|383171877|gb|AFG69293.1| Pinus taeda anonymous locus CL134Contig1_02 genomic sequence >gi|383171878|gb|AFG69294.1| Pinus taeda anonymous locus CL134Contig1_02 genomic sequence >gi|383171879|gb|AFG69295.1| Pinus taeda anonymous locus CL134Contig…	0.883	*	1.1	*	1.24	*	1.313	*
comp24669_c0_seq1_1	tryptophan synthase alpha subunit [Magnolia praecocissima]	0.967		1.08		1.671		1.648	*
comp24676_c0_seq1_1	unknown [Arabidopsis thaliana]	1.001		0.906		0.851		1.243	*
comp24751_c0_seq1_1	PREDICTED: probable FKBP-type peptidyl-prolyl cis-trans isomerase 7, chloroplastic isoform 1 [Vitis vinifera] >gi|296085536|emb|CBI29268.3| unnamed protein product [Vitis vinifera]	0.84		0.853		1.764	*	1.599	*
comp24853_c0_seq1_1	tocopherol cyclase [Linum usitatissimum]	1.236		1.196		1.172		1.269	*
comp24929_c1_seq2_1	hexokinase [Prunus persica]	1.213		1.053		0.946		1.471	*
comp24942_c1_seq1_1	predicted protein [Populus trichocarpa] >gi|222844310|gb|EEE81857.1| predicted protein [Populus trichocarpa]	1.586		1.314		0.959		1.507	*
comp24967_c0_seq1_1	beta-D-galactosidase [Persea americana]	1.111		1.277	*	1.52	*	1.687	*
comp24989_c0_seq1_1	predicted protein [Phoenix dactylifera]	1.002		1.311	*	1.074	*	1.426	*
comp25011_c0_seq1_3	TPA: hypothetical protein ZEAMMB73_911071 [Zea mays]	1.234		0.882		1.99	*	1.825	*
comp25040_c0_seq1_3	glucose-6-phosphate dehydrogenase [Capsicum annuum]	1.09		1.107	*	1.426	*	1.853	*
comp25053_c0_seq1_1	26S protease regulatory subunit 8 [Oryza sativa Indica Group]	1.21	*	1.05		0.961		0.843
comp25055_c0_seq1_2	unknown [Glycine max]	1.262		1.088		1.433	*	1.051
comp25065_c1_seq1_1	hypothetical protein ZEAMMB73_024371 [Zea mays]	0.99		0.97		1.599	*	1.399	*
comp25070_c0_seq1_1	putative phosphoglycerate mutase protein, partial [Elaeis guineensis]	1.017		1.094	*	1.122	*	1.358	*
comp25072_c0_seq1_1	peroxidase [Phaseolus lunatus]	1.148	*	0.906		1.775	*	4.183	*
comp25112_c0_seq1_1	pantothenate kinase, putative [Ricinus communis] >gi|223546509|gb|EEF48008.1| pantothenate kinase, putative [Ricinus communis]	1.199		0.913		0.888		1.531	*
comp25127_c0_seq1_1	peroxisome biogenesis factor 14 [Nicotiana tabacum]	1.232	*	0.987		1.16		1.674	*
comp25146_c1_seq1_1	unknown [Lotus japonicus]	1.26		1.291		1.412	*	1.386
comp25154_c0_seq1_3	hypothetical protein OsI_17900 [Oryza sativa Indica Group]	0.975		1.137		1.17		1.37	*
comp25171_c0_seq1_3	hypothetical protein SORBIDRAFT_01g033830 [Sorghum bicolor] >gi|241921629|gb|EER94773.1| hypothetical protein SORBIDRAFT_01g033830 [Sorghum bicolor]	1.143		1.088		2.129	*	1.775	*
comp25205_c0_seq1_2	Pinus taeda anonymous locus 2_10128_01 genomic sequence	0.932	*	1.169	*	1.404	*	0.925	*
comp25222_c0_seq4_2	unnamed protein product [Vitis vinifera]	1.069		1.121	*	1.322	*	1.501	*
comp25232_c0_seq1_2	serine hydroxymethyltransferase, partial [Lolium perenne]	0.923	*	1.066	*	1.4	*	0.889
comp25250_c1_seq1_2	inactive beta-amylase-like [Glycine max] >gi|59668410|emb|CAI39245.1| beta-amylase [Glycine max]	0.866		0.778		1.305		1.338	*
comp25286_c0_seq1_2	PREDICTED: pleiotropic drug resistance protein 2-like isoform 1 [Vitis vinifera]	1.399	*	0.963		1.154		1.095
comp25293_c0_seq1_1	hypothetical protein, partial [Oryza eichingeri]	0.82	*	0.998		1.253		1.712	*
comp25299_c1_seq1_2	PREDICTED: soluble inorganic pyrophosphatase 1, chloroplastic [Vitis vinifera]	0.9	*	1.003		1.24	*	1.148	*
comp25315_c1_seq1_1	unnamed protein product [Vitis vinifera]	1.149	*	1.065		1.769	*	4.784	*
comp25415_c0_seq1_2	hypothetical protein VITISV_011425 [Vitis vinifera]	1.176	*	1.042		1.268		1.608	*
comp25422_c0_seq2_1	RecName: Full=Pectinesterase; Short=PE; AltName: Full=Pectin methylesterase	1.233		1.022		1.508		1.893	*
comp25450_c0_seq1_3	unknown [Medicago truncatula]	1.107	*	1.136		1.043		1.284	*
comp25493_c0_seq1_1	uncharacterized protein LOC100194053 [Zea mays]	1.118	*	0.85	*	1.578	*	1.225	*
comp25542_c3_seq1_2	-	1.051		1.442		3.058	*	4.923	*
comp25547_c2_seq1_1	4-alpha-glucanotransferase [Arabidopsis thaliana]	1.118		1.149		1.856	*	1.952	*
comp25654_c0_seq1_1	Glycolipid transfer protein, putative [Ricinus communis] >gi|223531740|gb|EEF33562.1| Glycolipid transfer protein, putative [Ricinus communis]	1.012		1.231	*	1.439	*	2.408	*
comp25680_c0_seq1_1	WD40-2 protein [Pyrus pyrifolia]	1.097		0.849		1.142		1.869	*
comp25692_c1_seq1_1	PREDICTED: glutaminyl-tRNA synthetase-like [Glycine max]	1.247		1.497		1.275	*	0.994
comp25696_c0_seq1_1	PREDICTED: aspartokinase 3, chloroplastic-like, partial [Cucumis sativus]	1.314	*	1.226	*	1.025		0.914
comp25699_c0_seq1_1	predicted protein [Populus trichocarpa] >gi|222860922|gb|EEE98464.1| predicted protein [Populus trichocarpa]	1.183		0.901		1.2	*	2.122	*
comp25703_c0_seq1_2	putative 40S ribosomal protein S8 [Prunus dulcis]	1.232	*	1.036		0.833		0.952
comp25707_c1_seq1_1	chloroplast chaperonin 21 [Vitis vinifera]	0.857	*	0.99		1.372	*	1.18	*
comp25708_c0_seq1_1	Peroxidase 73 precursor, putative [Ricinus communis] >gi|223535410|gb|EEF37080.1| Peroxidase 73 precursor, putative [Ricinus communis]	1.01		0.977		1.847	*	1.551	*
comp25759_c0_seq1_4	predicted protein [Hordeum vulgare subsp. vulgare]	0.916		1.177		1.117		1.241	*
comp25822_c0_seq1_1	hypothetical protein VITISV_020073 [Vitis vinifera]	0.956		1.044		1.441		2.059	*
comp25892_c0_seq1_1	PREDICTED: formation of crista junctions protein 1-like [Vitis vinifera]	0.729		1.056		1.091		1.577	*
comp26072_c0_seq1_2	TPA: invertase1 [Zea mays]	1.236	*	0.997		1.359	*	2.911
comp26145_c1_seq1_1	Beta-ureidopropionase, putative [Ricinus communis] >gi|223536911|gb|EEF38549.1| Beta-ureidopropionase, putative [Ricinus communis]	1.003		1.051		1.413	*	1.384	*
comp26206_c0_seq1_1	PREDICTED: probable homogentisate phytyltransferase 2, chloroplastic-like [Brachypodium distachyon]	1.285		0.882		1.402	*	1.065
comp26414_c0_seq2_2	putative type II NAD(P)H dehydrogenase [Arabidopsis thaliana]	2.361		1.604	*	0.854		0.89
comp26525_c0_seq1_1	PREDICTED: uncharacterized protein LOC100830682 [Brachypodium distachyon]	1.063		1.306		1.272		1.634	*
comp26609_c0_seq1_2	unknown [Glycine max]	1.246		1.031		1.27	*	1.078
comp26717_c0_seq1_1	-	0.826		1.007		1.083		1.341	*
comp26717_c0_seq3_1	-	1.184	*	1.013		1.036		1.251	*
comp26888_c0_seq1_1	calreticulin [Lithospermum erythrorhizon]	1.24		0.896		2.281	*	4.169	*
comp26965_c1_seq1_1	TO102-1 [Taraxacum officinale]	0.99		0.922		1.565	*	1.767	*
comp26974_c1_seq1_1	uncharacterized protein LOC100191850 [Zea mays]	1.182		1.116		1.255	*	1.3	*
comp27812_c0_seq1_1	hypothetical protein PRUPE_ppa004155m2g [Prunus persica]	0.994		0.823	*	1.226		1.558	*
comp28456_c1_seq1_1	Heterogeneous nuclear ribonucleoprotein D0 [Medicago truncatula] >gi|355518467|gb|AET00091.1| Heterogeneous nuclear ribonucleoprotein D0 [Medicago truncatula]	0.96		0.986		0.941		1.468	*
comp28679_c0_seq1_2	TPA: hypothetical protein ZEAMMB73_942389 [Zea mays]	1.129	*	1.044		1.203	*	1.051
comp29046_c0_seq2_1	PREDICTED: nitrile-specifier protein 5 [Vitis vinifera]	1.04		1.118		1.403	*	1.65	*
comp29097_c0_seq2_2	predicted protein [Populus trichocarpa] >gi|222834226|gb|EEE72703.1| predicted protein [Populus trichocarpa]	1.239		1.038		1.209	*	1.183
comp29411_c0_seq1_1	T2 family ribonuclease [Elaeis oleifera]	0.842		1.019		1.649	*	1.604	*
comp30021_c0_seq1_1	unknown [Hyacinthus orientalis]	1.212	*	1.274		1.149		0.919
comp30074_c1_seq1_1	unknown [Medicago truncatula]	1.15	*	0.958		1.391	*	1.854	*
comp30124_c0_seq1_2	neutral invertase [Ananas comosus]	1.237		1.049		1.207	*	1.337
comp30205_c1_seq1_1	PREDICTED: ATP-dependent Clp protease proteolytic subunit 4, chloroplastic-like [Fragaria vesca subsp. vesca]	1.277	*	1.143		0.84		1.008
comp30310_c2_seq1_1	predicted protein [Populus trichocarpa] >gi|222873199|gb|EEF10330.1| predicted protein [Populus trichocarpa]	1.115	*	1.155	*	1.344	*	2.809	*
comp30557_c0_seq1_1	hypothetical protein VITISV_039315 [Vitis vinifera]	1.168		1.201		1.786		2.787	*
comp30666_c2_seq2_2	phenylalanine ammonia lyase [Lilium hybrid division I]	1.243		0.862		1.241	*	0.882
comp30716_c1_seq2_1	RNA recognition motif-containing protein [Arabidopsis thaliana] >gi|20260152|gb|AAM12974.1| RNA-binding protein-like [Arabidopsis thaliana] >gi|21387121|gb|AAM47964.1| RNA-binding protein-like [Arabidopsis thaliana] >gi|332003340|gb|AED90723.1| RNA recognition motif-containing protein [Arabidopsis thaliana]	1.171		1.07		1.974	*	1.464	*
comp30774_c0_seq1_3	hypothetical protein ZEAMMB73_777138 [Zea mays]	0.947		1.036		1.453	*	1.333	*
comp30786_c0_seq1_1	SP-3 [Glycine max]	0.989		0.931		0.998		1.206	*
comp30822_c0_seq1_1	predicted protein [Populus trichocarpa] >gi|222847268|gb|EEE84815.1| predicted protein [Populus trichocarpa]	0.991		0.899	*	1.152		1.514	*
comp30839_c0_seq1_1	unnamed protein product [Vitis vinifera]	0.869		0.963		1.193		1.375	*
comp30862_c0_seq1_1	unknown [Picea sitchensis]	1.58		1.33	*	1.102		1.552
comp30889_c0_seq1_1	predicted protein [Populus trichocarpa] >gi|222854192|gb|EEE91739.1| predicted protein [Populus trichocarpa]	1.416		0.925		1.356		1.809	*
comp30924_c0_seq2_1	putative FKBP-type peptidyl-prolyl cis-trans isomerase 1 [Olea europaea]	0.858	*	0.955		1.632	*	0.781	*
comp30983_c0_seq1_2	hypothetical protein VITISV_037466 [Vitis vinifera]	1.74		1.583	*	0.958		1.142
comp31030_c3_seq1_1	PREDICTED: protein disulfide isomerase-like 1-4 isoform 2 [Vitis vinifera]	0.996		0.995		1.282	*	2.432	*
comp31133_c0_seq1_1	Chain A, Crystal Structures Of Novel Monomeric Monocot Mannose- Binding Lectins From Gastrodia Elata	1.182		1.008		2.92	*	7.229	*
comp31142_c1_seq1_1	unknown [Glycine max]	0.975		1.1	*	2.707		1.923	*
comp31155_c0_seq1_1	plastidic phosphoglucomutase [Nicotiana tabacum]	0.972		1.016		1.148		1.345	*
comp31159_c1_seq2_2	predicted protein [Populus trichocarpa] >gi|222850981|gb|EEE88528.1| predicted protein [Populus trichocarpa]	0.993		1.123	*	1.19		1.672	*
comp31159_c1_seq3_2	predicted protein [Populus trichocarpa] >gi|222832926|gb|EEE71403.1| predicted protein [Populus trichocarpa]	0.951		1.058		1.372	*	1.221	*
comp31197_c0_seq1_1	At3g44520 [Arabidopsis thaliana]	0.749		0.544		2.644		3.622	*
comp31206_c1_seq1_1	RecName: Full=Pyridoxal biosynthesis protein PDX1; AltName: Full=pvPDX1	0.937		1.085	*	1.105	*	1.264	*
comp31210_c0_seq1_1	PREDICTED: putative syntaxin-24-like, partial [Solanum lycopersicum]	1.197	*	0.89		1.388		2.154	*
comp31223_c1_seq1_3	60S RPL18aB [Sonneratia alba] >gi|241865469|gb|ACS68767.1| 60S RPL18aB [Sonneratia alba]	1.28	*	1.179		1.116		0.599	*
comp31223_c3_seq1_2	putative allene oxide cyclase, partial [Catharanthus roseus]	0.878	*	0.934		2.433		2.782	*
comp31254_c0_seq1_2	putative starch synthase [Amorphophallus konjac]	1.017		1.032		2.016	*	5.286	*
comp31277_c0_seq1_1	predicted protein [Populus trichocarpa] >gi|222834334|gb|EEE72811.1| predicted protein [Populus trichocarpa]	1.199	*	1.096		1.323	*	1.186
comp31312_c0_seq4_1	hypothetical protein, 5' partial [Musa acuminata]	1.102		1.117		1.473	*	1.387	*
comp31316_c0_seq1_1	unknown [Glycine max]	1.116		1.12		1.41	*	1.805	*
comp31328_c0_seq1_3	1-deoxy-D-xylulose 5-phosphate synthase, partial [Nicotiana attenuata]	1.498		1.227	*	0.85		0.942
comp31329_c1_seq1_2	hypothetical protein PRUPE_ppa007664mg [Prunus persica]	0.861		0.879		1.333		1.417	*
comp31345_c0_seq1_1	TPA: hypothetical protein ZEAMMB73_127435 [Zea mays]	1.052		0.982		1.563	*	3.937	*
comp31347_c0_seq1_1	putative biotin carboxyl carrier protein [Elaeis guineensis]	0.809		0.857	*	1.009		1.213	*
comp31358_c0_seq2_1	Os09g0348300 [Oryza sativa Japonica Group] >gi|255678812|dbj|BAH94520.1| Os09g0348300 [Oryza sativa Japonica Group]	0.959		1.016		1.14		1.434	*
comp31368_c1_seq1_3	uncharacterized protein LOC100191806 [Zea mays]	0.967		0.961		1.442	*	1.58	*
comp31390_c0_seq4_1	PREDICTED: glyoxysomal fatty acid beta-oxidation multifunctional protein MFP-a-like, partial [Cucumis sativus]	1.062		1.062		1.19	*	1.276	*
comp31391_c0_seq1_1	predicted protein [Populus trichocarpa] >gi|222845222|gb|EEE82769.1| predicted protein [Populus trichocarpa]	1.342		0.909	*	1.219	*	1.001
comp31393_c0_seq2_1	PREDICTED: alanine aminotransferase 2 [Vitis vinifera]	1.036		0.908		1.375		1.756	*
comp31398_c0_seq1_4	magnesium chelatase subunit [Cucumis sativus]	1.243		0.788		1.222	*	2.561
comp31438_c0_seq1_1	uncharacterized protein LOC100273173 [Zea mays]	0.908		0.984		1.897	*	2.541	*
comp31470_c0_seq1_1	putative alpha3 proteasome subunit [Nicotiana tabacum]	0.995		1.081		1.245		1.622	*
comp31584_c0_seq1_2	alkaline phytase isoform 1 [Lilium longiflorum]	0.799		0.933		0.98		2.096	*
comp31592_c0_seq3_2	PREDICTED: serine/arginine-rich splicing factor 33-like [Fragaria vesca subsp. vesca]	1.587		1.471	*	2		2.629
comp31597_c0_seq1_1	P0560B06.4 [Oryza sativa Japonica Group]	1.109		1.094		1.121		1.388	*
comp31903_c1_seq1_1	FKBP like protein [Arabidopsis thaliana]	0.746	*	0.973		1.602	*	1.27	*
comp32016_c0_seq1_2	putative mitochondrial malate dehydrogenase [Nicotiana tabacum]	1.146	*	0.796		1.348	*	1.392	*
comp32340_c2_seq1_1	hypothetical protein VITISV_007003 [Vitis vinifera]	1.279		1.01		1.409	*	0.848
comp32345_c1_seq1_2	40S ribosomal protein S3a [Pseudotsuga menziesii var. menziesii] >gi|56481169|gb|AAV92215.1| 40S ribosomal protein S3a [Pseudotsuga menziesii var. menziesii] >gi|56481171|gb|AAV92216.1| 40S ribosomal protein S3a [Pseudotsuga menziesii var. menziesii] >gi|56481173|gb|AAV92217.1| 40S ribosomal protein S3a [Pseudotsuga menziesii var. menziesii] >gi|56481175|gb|AAV92218.1| 40S ribosomal protein S3a […	1.059		1.226	*	0.931		0.659	*
comp32360_c2_seq1_2	Pinus taeda anonymous locus 0_6316_02 genomic sequence	1.153		0.922		1.287		1.932	*
comp32587_c1_seq1_1	hypothetical protein SORBIDRAFT_03g004270 [Sorghum bicolor] >gi|241927072|gb|EES00217.1| hypothetical protein SORBIDRAFT_03g004270 [Sorghum bicolor]	1.255	*	0.952		1.883	*	1.71	*
comp32638_c0_seq2_1	hypothetical protein ARALYDRAFT_485973 [Arabidopsis lyrata subsp. lyrata] >gi|297322142|gb|EFH52563.1| hypothetical protein ARALYDRAFT_485973 [Arabidopsis lyrata subsp. lyrata]	1.275		1.401		2.265	*	0.966
comp33242_c0_seq1_2	unknown [Picea sitchensis]	1.408		1.342		1.814	*	1.945	*
comp33430_c0_seq3_1	putative NifU protein [Prunus armeniaca]	1.474		1.227	*	0.923		1.42
comp33546_c0_seq1_1	unnamed protein product [Vitis vinifera]	1.283		1.265		1.41	*	1.18
comp33546_c1_seq1_4	unnamed protein product [Vitis vinifera]	1.247	*	1.172	*	1.848	*	1.753	*
comp33704_c0_seq1_2	PREDICTED: serine carboxypeptidase-like 51-like [Solanum lycopersicum]	0.874		1.046		1.212		1.739	*
comp33862_c0_seq3_3	Os01g0925800 [Oryza sativa Japonica Group] >gi|113534790|dbj|BAF07173.1| Os01g0925800 [Oryza sativa Japonica Group]	1.22	*	1.002		1.808	*	2.616	*
comp33878_c0_seq1_1	hypothetical protein PRUPE_ppb024236mg [Prunus persica]	0.986		1.081		1.225		2.354	*
comp33885_c0_seq1_1	hypothetical protein VITISV_003547 [Vitis vinifera]	1.07		1.094	*	1.712	*	1.391	*
comp33973_c0_seq1_1	Ketoacyl-ACP Reductase (KAR) [Ricinus communis] >gi|223546047|gb|EEF47550.1| Ketoacyl-ACP Reductase (KAR) [Ricinus communis]	0.886		1.027		1.025		1.286	*
comp33998_c1_seq1_1	hypothetical protein VITISV_042303 [Vitis vinifera]	1.294	*	1.11		1.127		0.857
comp34135_c0_seq1_7	hypothetical protein ZEAMMB73_707653 [Zea mays] >gi|413946231|gb|AFW78880.1| hypothetical protein ZEAMMB73_707653 [Zea mays]	1.08		1.143		1.547		2.754	*
comp34153_c1_seq1_1	hypothetical protein SORBIDRAFT_03g004370 [Sorghum bicolor] >gi|241929237|gb|EES02382.1| hypothetical protein SORBIDRAFT_03g004370 [Sorghum bicolor]	1.582	*	1.229		1.595	*	2.216	*
comp34202_c0_seq1_1	PREDICTED: uncharacterized protein LOC100263332 [Vitis vinifera] >gi|297745600|emb|CBI40765.3| unnamed protein product [Vitis vinifera]	1.343	*	1.151		1.32		1.946	*
comp34296_c0_seq1_4	unknown [Zea mays] >gi|413926095|gb|AFW66027.1| hypothetical protein ZEAMMB73_185087 [Zea mays]	0.811		1.083		1.168		1.604	*
comp34485_c0_seq10_1	predicted protein [Populus trichocarpa] >gi|222865264|gb|EEF02395.1| predicted protein [Populus trichocarpa]	0.868		0.822	*	0.969		1.312	*
comp34544_c0_seq1_2	unknown [Lotus japonicus]	1.071		1.003		1.124		1.483	*
comp34693_c0_seq2_1	ALG-2-interacting protein X [Cucumis sativus]	1.312	*	1.205		1.445	*	1.437	*
comp34791_c0_seq1_3	unknown [Zea mays] >gi|224032691|gb|ACN35421.1| unknown [Zea mays]	0.875	*	1.051		1.364	*	1.633	*
comp34794_c0_seq1_3	pyruvate decarboxylase [Eriobotrya japonica]	1.166		0.932		1.311		2.067	*
comp34842_c0_seq2_1	unknown [Citrus limon]	1.021		0.977		1.033		1.296	*
comp34848_c1_seq1_1	hypothetical protein ZEAMMB73_743385 [Zea mays]	1.241		1.185		1.218	*	0.911
comp34853_c0_seq1_4	peptidyl-prolyl cis-trans isomerase, cyclophilin-type family protein [Oryza sativa Indica Group]	1.021		1.147		1.669	*	1.541	*
comp34973_c0_seq1_1	TPA: hypothetical protein ZEAMMB73_923979 [Zea mays]	1.304	*	1.231	*	1.143		1.051
comp34996_c2_seq1_1	fiddlehead-like protein [Gossypium hirsutum]	1.582	*	1.176		0.634		0.762
comp35025_c1_seq1_1	serine/threonine protein kinase 1 [Carica papaya]	1.368		1.085	*	1.655	*	1.395
comp35039_c0_seq4_1	predicted protein [Populus trichocarpa] >gi|222856024|gb|EEE93571.1| predicted protein [Populus trichocarpa]	1.082		0.942		0.823		1.314	*
comp35104_c0_seq1_5	allen oxide synthase [Nicotiana tabacum]	0.924		1.089		1.75	*	1.303	*
comp35199_c0_seq1_3	fiber annexin [Arachis hypogaea]	1.072	*	0.95		1.65	*	3.003	*
comp35220_c0_seq1_2	CPase I A	0.842	*	0.981		1.868	*	1.853	*
comp35289_c1_seq1_1	unnamed protein product [Vitis vinifera]	1.26		1.225		1.432	*	1.55
comp35289_c6_seq1_1	TPA: hypothetical protein ZEAMMB73_724426 [Zea mays]	1.089		1.284	*	2.107	*	1.779	*
comp35291_c1_seq1_1	uncharacterized protein LOC100795797 [Glycine max]	0.947		1.112		1.176		1.303	*
comp35297_c0_seq1_4	unnamed protein product [Vitis vinifera]	1.153		1.031		1.377	*	1.754	*
comp35344_c0_seq1_2	hypothetical protein OsI_19907 [Oryza sativa Indica Group]	0.934		0.896	*	1.279		1.275	*
comp35388_c0_seq1_1	unknown [Glycine max]	1.246		0.979		1.257	*	0.958
comp35629_c0_seq1_3	hypothetical protein ZEAMMB73_091439 [Zea mays]	1.237	*	0.651	*	0.885		0.934
comp35671_c0_seq1_1	hypothetical protein PRUPE_ppa002616m2g, partial [Prunus persica]	1.474		2.073	*	1.215		1.712	*
comp35677_c0_seq2_1	hypothetical protein PRUPE_ppa020577mg, partial [Prunus persica]	0.697	*	0.92		1.561		1.639	*
comp35695_c0_seq2_1	putative NAD dependent malic enzyme [Prunus dulcis]	1.174	*	1.119		1.251	*	1.635	*
comp35695_c0_seq2_2	predicted protein [Hordeum vulgare subsp. vulgare]	1.237		0.923		1.092		1.552	*
comp35788_c0_seq1_1	predicted protein [Populus trichocarpa] >gi|222871196|gb|EEF08327.1| predicted protein [Populus trichocarpa]	0.938		0.96		1.101	*	1.221	*
comp35788_c2_seq1_1	unknown [Glycine max]	0.863	*	1.025		1.806	*	1.376	*
comp35799_c0_seq3_1	predicted protein [Populus trichocarpa] >gi|118485751|gb|ABK94725.1| unknown [Populus trichocarpa] >gi|222841737|gb|EEE79284.1| predicted protein [Populus trichocarpa]	1.148	*	1.26	*	1.187		1.287	*
comp35814_c0_seq1_2	predicted protein [Populus trichocarpa] >gi|222865234|gb|EEF02365.1| predicted protein [Populus trichocarpa]	1.861	*	1.421	*	0.5	*	0.711
comp35819_c1_seq3_2	PREDICTED: L-ascorbate oxidase homolog [Vitis vinifera] >gi|302144125|emb|CBI23230.3| unnamed protein product [Vitis vinifera]	1.267		0.684		1.539	*	0.869
comp35917_c0_seq3_3	hypothetical protein ZEAMMB73_205727 [Zea mays]	1.286	*	1.045		2.025	*	1.842	*
comp35970_c0_seq1_4	mitochondrial carrier protein [Hyacinthus orientalis]	1.06		1.26	*	1.542	*	1.761	*
comp35970_c0_seq2_4	alcohol dehydrogenase [Dianthus caryophyllus]	1.199	*	1.044		1.677	*	3.237	*
comp35972_c0_seq1_1	hypothetical protein OsI_15014 [Oryza sativa Indica Group]	1.458		1.465		1.393		2.312	*
comp36050_c2_seq2_1	N2-acetylornithine deacetylase [Populus maximowiczii x Populus nigra]	1.158		1.057		1.199		1.489	*
comp36095_c0_seq2_2	predicted protein [Populus trichocarpa] >gi|222844400|gb|EEE81947.1| predicted protein [Populus trichocarpa]	1.448		1.213	*	0.889	*	0.987
comp36105_c0_seq1_6	101 kDa heat shock protein [Aegilops umbellulata]	0.824		0.809		1.062		1.248	*
comp36207_c0_seq1_1	TPA: hypothetical protein ZEAMMB73_309877 [Zea mays]	1.064		1.09		0.862	*	1.238	*
comp36223_c3_seq1_3	Chain A, Stearoyl-Acyl Carrier Protein Desaturase From Castor Seeds >gi|2194094|pdb|1AFR|B Chain B, Stearoyl-Acyl Carrier Protein Desaturase From Castor Seeds >gi|2194095|pdb|1AFR|C Chain C, Stearoyl-Acyl Carrier Protein Desaturase From Castor Seeds >gi|2194096|pdb|1AFR|D Chain D, Stearoyl-Acyl Carrier Protein Desaturase From Castor Seeds >gi|2194097|pdb|1AFR|E Chain E, Stearoyl-Acyl Carrier Prot…	1.243		1.001		1.225	*	1.157
comp36282_c0_seq3_1	raffinose synthase [Cucumis sativus]	1.022		1.202	*	1.506		1.771	*
comp36312_c1_seq1_3	protein kinase like protein [Arabidopsis thaliana] >gi|7270830|emb|CAB80511.1| protein kinase like protein [Arabidopsis thaliana]	1.225		1.384		1.413		1.58	*
comp36337_c0_seq1_1	putative GDSL-like lipase/acylhydrolase [Oryza sativa Japonica Group] >gi|125586927|gb|EAZ27591.1| hypothetical protein OsJ_11539 [Oryza sativa Japonica Group]	0.923		1.141	*	1.185		3.764	*
comp36338_c0_seq2_2	tocopherol O-methyltransferase, putative [Ricinus communis] >gi|223536779|gb|EEF38420.1| tocopherol O-methyltransferase, putative [Ricinus communis]	1.088		1.059		1.023		1.271	*
comp36345_c0_seq1_1	chalcone isomerase [Fragaria chiloensis]	1.05		1.035		1.54	*	1.998	*
comp36354_c3_seq2_1	TPA: hypothetical protein ZEAMMB73_992585 [Zea mays]	1.44		1.204	*	1.099		0.831
comp36373_c0_seq12_1	PREDICTED: beta-glucosidase 11-like [Vitis vinifera]	0.751		1.013		1.31		1.582	*
comp36377_c0_seq10_4	predicted protein [Populus trichocarpa] >gi|222856613|gb|EEE94160.1| predicted protein [Populus trichocarpa]	0.91		1.039		2.194	*	4.333	*
comp36377_c0_seq11_1	serine carboxypeptidase (carboxypeptidase D), putative [Musa acuminata]	1.269		1.155		1.842	*	2.592	*
comp36413_c0_seq1_1	unnamed protein product [Vitis vinifera]	1.715		1.523	*	1.115		1.604
comp36491_c0_seq1_2	hypothetical protein ZEAMMB73_095591 [Zea mays]	0.824	*	0.99		1.122	*	1.55	*
comp36630_c1_seq2_1	predicted protein [Populus trichocarpa] >gi|222868945|gb|EEF06076.1| predicted protein [Populus trichocarpa]	0.903	*	0.906	*	1.362		2.256	*
comp36942_c0_seq2_1	TPA: hypothetical protein ZEAMMB73_217387 [Zea mays]	0.949		0.989		1.793	*	1.332	*
comp36973_c0_seq1_1	hypothetical protein SORBIDRAFT_04g032460 [Sorghum bicolor] >gi|241934342|gb|EES07487.1| hypothetical protein SORBIDRAFT_04g032460 [Sorghum bicolor]	1.107		0.886	*	1.072		2.126	*
comp36982_c0_seq1_2	hypothetical protein VITISV_009528 [Vitis vinifera]	1.01		0.866		1.04		1.324	*
comp37008_c1_seq2_3	unnamed protein product [Vitis vinifera]	1.007		0.937		1.536	*	2.158	*
comp37110_c1_seq11_1	COSII_At1g73180, partial [Solanum cheesmaniae] >gi|224980060|gb|ACN72894.1| COSII_At1g73180, partial [Solanum galapagense] >gi|224980062|gb|ACN72895.1| COSII_At1g73180, partial [Solanum lycopersicum] >gi|224980064|gb|ACN72896.1| COSII_At1g73180, partial [Solanum pimpinellifolium] >gi|224980066|gb|ACN72897.1| COSII_At1g73180, partial [Solanum chmielewskii] >gi|224980068|gb|ACN72898.1| COSII_At1g73…	0.98		0.947		1.195		1.513	*
comp37202_c0_seq1_1	UDP-glucose pyrophosphorylase, partial [Actinidia eriantha]	1.043		1.089		1.147	*	1.264	*
comp37202_c0_seq4_2	UDP-glucose pyrophosphorylase, partial [Actinidia eriantha]	1.026		1.118		1.178	*	1.241	*
comp37210_c0_seq2_7	PREDICTED: transcription elongation factor SPT6-like [Cucumis sativus]	1.728		1.306		1.553	*	1.294	*
comp37214_c0_seq2_1	unknown [Medicago truncatula]	1.061		0.951		1.54	*	2.227	*
comp37221_c0_seq1_1	PREDICTED: protein MEMO1-like [Vitis vinifera] >gi|296082111|emb|CBI21116.3| unnamed protein product [Vitis vinifera]	1.607	*	1.123		1.158		1.04
comp37255_c0_seq1_2	ADP-glucose pyrophosphorylase 3 [Spirodela polyrhiza] >gi|359357906|gb|AEV40475.1| ADP-glucose pyrophosphorylase 3 [Spirodela polyrhiza]	1.153		1.105		1.934	*	2.004	*
comp37378_c0_seq1_1	hypothetical protein ZEAMMB73_114005 [Zea mays]	1.272		0.985		2.08	*	2.334
comp37420_c2_seq1_2	predicted protein [Populus trichocarpa] >gi|222832786|gb|EEE71263.1| predicted protein [Populus trichocarpa]	1.63		1.537	*	1.335		1.06
comp37459_c4_seq1_2	PREDICTED: leucine-rich repeat extensin-like protein 4-like [Cucumis sativus]	1.34		1.121		1.704		1.735	*
comp37511_c2_seq2_1	unknown [Glycine max]	1.069		0.98		0.978		1.486	*
comp37584_c2_seq1_1	cysteine proteinase [Betula pendula]	1.089		1.19		1.733	*	2.209	*
comp37614_c0_seq2_1	uncharacterized protein LOC100274124 [Zea mays]	1.277	*	0.921		1.128		1.377
comp37625_c0_seq2_1	hybrid proline-rich protein [Nicotiana tabacum]	1.136		1.709		2.556	*	2.256	*
comp37653_c3_seq1_1	unknown [Lotus japonicus]	1.07		1.039		1.393	*	2.013	*
comp37744_c0_seq1_1	TPA: histone deacetylase 10 [Zea mays]	1.27		1.135		1.579	*	1.942
comp37777_c0_seq6_1	Os08g0504500 [Oryza sativa Japonica Group] >gi|113624148|dbj|BAF24093.1| Os08g0504500 [Oryza sativa Japonica Group]	0.988		0.978		1.896	*	1.331	*
comp37849_c0_seq16_6	sucrose phosphate synthase [Actinidia chinensis]	1.171	*	1.182		1.29		1.974	*
comp37868_c0_seq1_1	hypothetical protein PRUPE_ppa010552mg [Prunus persica]	1.573		1.283		1.904	*	3.714	*
comp37868_c0_seq2_1	uncharacterized protein LOC100272558 [Zea mays]	0.73	*	0.868		1.067		1.251	*
comp37899_c0_seq8_4	putative peroxiredoxin [Wolffia arrhiza]	0.786	*	0.93		1.349	*	0.906	*
comp37953_c0_seq1_1	Os03g0427900 [Oryza sativa Japonica Group] >gi|255674606|dbj|BAF12328.2| Os03g0427900, partial [Oryza sativa Japonica Group]	2.489		2.323	*	2.158		2.725
comp37980_c0_seq1_1	unnamed protein product [Vitis vinifera]	1.309	*	1.31	*	1.286	*	1.19
comp38037_c0_seq3_2	hypothetical protein PRUPE_ppa002020mg [Prunus persica]	1.779	*	0.912		1.041		0.952
comp38042_c0_seq1_1	hypothetical protein SORBIDRAFT_02g025580 [Sorghum bicolor] >gi|241923636|gb|EER96780.1| hypothetical protein SORBIDRAFT_02g025580 [Sorghum bicolor]	0.984		1.047		1.142		1.897	*
comp38076_c9_seq2_1	TPA: hypothetical protein ZEAMMB73_732063 [Zea mays]	0.919	*	0.863		1.384	*	1.548
comp38096_c2_seq1_2	Os02g0319300 [Oryza sativa Japonica Group] >gi|113536211|dbj|BAF08594.1| Os02g0319300, partial [Oryza sativa Japonica Group]	1.265		1.219	*	2.123	*	1.722	*
comp38096_c3_seq1_1	beta-hexosaminidase, putative [Ricinus communis] >gi|223528360|gb|EEF30399.1| beta-hexosaminidase, putative [Ricinus communis]	0.866		1.066		1.198		1.553	*
comp38096_c7_seq1_2	nudix hydrolase, partial [Musa acuminata AAA Group]	1.279	*	0.753		0.925		1.161
comp38146_c1_seq1_1	PREDICTED: vacuolar protein sorting-associated protein 32 homolog 2-like [Cucumis sativus]	1.087		1.017		1.09		1.369	*
comp38232_c2_seq1_2	TPA: hypothetical protein ZEAMMB73_923514, partial [Zea mays]	1.14		1.408		2.807	*	4.212	*
comp38324_c0_seq1_2	putative ubiquitin protein 2 [Platanus x acerifolia]	0.872		0.9		1.334	*	1.463	*
comp38362_c1_seq1_2	PREDICTED: uncharacterized protein At5g39570-like [Glycine max]	1.349	*	0.766		2.506	*	1.504	*
comp38375_c0_seq12_1	PREDICTED: wall-associated receptor kinase 3-like [Vitis vinifera]	1.51		1.074		1.071		1.921	*
comp38381_c0_seq1_5	PREDICTED: quinone oxidoreductase PIG3-like [Cucumis sativus]	1.11		1.126		1.445		1.96	*
comp38410_c0_seq1_1	aminoacylase-1 [Solanum lycopersicum]	1.012		0.992		1.737	*	1.908	*
comp38443_c0_seq2_1	putative ThiF family protein, partial [Platanus x acerifolia]	1.246		0.822		1.265	*	1.024
comp38510_c1_seq1_1	Os07g0176900 [Oryza sativa Japonica Group] >gi|113610559|dbj|BAF20937.1| Os07g0176900 [Oryza sativa Japonica Group]	1.161	*	1.242		1.273		2.333	*
comp38532_c0_seq1_2	hypothetical protein PHYSODRAFT_284160 [Phytophthora sojae]	1.203	*	1.273	*	1.176	*	1.26	*
comp38583_c2_seq2_1	unknown [Medicago truncatula]	0.963		0.744	*	1.696	*	1.955	*
comp38614_c0_seq3_1	caffeic acid O-methyltransferase 2 [Gossypium hirsutum]	1.026		1.208		1.477		1.801	*
comp38631_c0_seq1_1	Protein SLY1, putative [Ricinus communis] >gi|223500573|gb|EEF22406.1| Protein SLY1, putative [Ricinus communis]	1.396	*	1.334	*	1.229		1.375
comp38651_c1_seq1_5	predicted protein [Populus trichocarpa] >gi|222864816|gb|EEF01947.1| predicted protein [Populus trichocarpa]	1.468		0.976		1.103		1.715	*
comp38672_c1_seq1_1	putative glutamate dehydrogenase [Shorea bullata] >gi|292679737|dbj|BAI99410.1| putative glutamate dehydrogenase [Shorea bullata] >gi|292679739|dbj|BAI99411.1| putative glutamate dehydrogenase [Shorea bullata] >gi|292679741|dbj|BAI99412.1| putative glutamate dehydrogenase [Shorea bullata] >gi|292679743|dbj|BAI99413.1| putative glutamate dehydrogenase [Shorea bullata] >gi|292679745|dbj|BAI99414.1|…	1.297	*	1.378		1.807	*	1.827	*
comp38680_c0_seq2_3	RNA and export factor-binding protein, putative, expressed [Oryza sativa Japonica Group] >gi|108707488|gb|ABF95283.1| RNA and export factor-binding protein, putative, expressed [Oryza sativa Japonica Group] >gi|215693824|dbj|BAG89023.1| unnamed protein product [Oryza sativa Japonica Group] >gi|215704293|dbj|BAG93133.1| unnamed protein product [Oryza sativa Japonica Group]	1.056		1.029		1.272	*	1.535	*
comp38706_c1_seq7_1	hypothetical protein VITISV_032639 [Vitis vinifera]	1.536		1.26	*	1.957		1.626
comp38761_c4_seq4_4	PREDICTED: serine/threonine-protein kinase SRK2B-like [Glycine max]	1.293	*	1.335	*	1.949	*	2.2	*
comp38762_c0_seq1_2	aspartic proteinase [Pinguicula macroceras]	0.967		0.956		1.038		2.084	*
comp38763_c3_seq1_1	PREDICTED: monothiol glutaredoxin-S15, mitochondrial-like [Glycine max]	1.187	*	1.101		1.687	*	1.377	*
comp38783_c0_seq6_1	Epoxide hydrolase [Medicago truncatula]	0.959		1.064		1.441	*	2.232	*
comp38837_c0_seq1_1	endothelin-converting enzyme 1, metalloprotease family M13, putative [Phytophthora infestans T30-4] >gi|262096811|gb|EEY54863.1| endothelin-converting enzyme 1, metalloprotease family M13, putative [Phytophthora infestans T30-4]	0.795		0.678		0.932		6.98	*
comp38851_c0_seq1_3	hypothetical protein SORBIDRAFT_09g024940 [Sorghum bicolor] >gi|241945324|gb|EES18469.1| hypothetical protein SORBIDRAFT_09g024940 [Sorghum bicolor]	1.521		1.235	*	0.975		0.939
comp38920_c0_seq3_1	unnamed protein product [Vitis vinifera]	1.69		1.283	*	1.475		1.125
comp39032_c5_seq1_2	NADPH-producing dehydrogenase, partial [Dimocarpus longan]	1.058		1.075		1.73	*	2.419	*
comp39044_c0_seq2_1	unknown [Medicago truncatula]	0.919		0.903	*	1.33	*	1.653	*
comp39046_c0_seq2_1	BiP-isoform D [Glycine max]	1.049		1.098	*	1.111		1.537	*
comp39081_c3_seq2_3	unknown [Picea sitchensis]	1.309		0.749		1.407	*	1.859
comp39108_c4_seq4_1	PREDICTED: importin-5 [Vitis vinifera]	1.17		0.975		0.913		1.404	*
comp39121_c1_seq1_1	obtusifoliol-14-demethylase [Gossypium hirsutum]	1.864	*	1.781		1.536		1.336
comp39170_c0_seq1_2	PREDICTED: ubiquitin-fold modifier-conjugating enzyme 1 [Vitis vinifera] >gi|147816413|emb|CAN77440.1| hypothetical protein VITISV_007403 [Vitis vinifera] >gi|302142114|emb|CBI19317.3| unnamed protein product [Vitis vinifera]	1.002		0.73		1.255		1.397	*
comp39170_c1_seq6_3	phosphoenolpyruvate carboxykinase, partial [Alloteropsis semialata subsp. semialata] >gi|380691500|emb|CCA60843.1| phosphoenolpyruvate carboxykinase, partial [Alloteropsis semialata subsp. semialata]	1.052		0.929		1.627	*	2.15	*
comp39191_c0_seq15_4	predicted protein [Hordeum vulgare subsp. vulgare] >gi|326525659|dbj|BAJ88876.1| predicted protein [Hordeum vulgare subsp. vulgare]	1.528		1.236	*	1.043		0.866
comp39194_c0_seq1_1	hypothetical protein VITISV_036289 [Vitis vinifera]	0.964		1.159		0.988		1.679	*
comp39213_c0_seq1_1	hypothetical protein OsJ_21066 [Oryza sativa Japonica Group]	1.055		0.985		1.024		1.451	*
comp39237_c1_seq11_2	PREDICTED: probable mannitol dehydrogenase-like [Vitis vinifera] >gi|297741856|emb|CBI33216.3| unnamed protein product [Vitis vinifera]	0.947		1.001		1.161	*	1.365	*
comp39264_c7_seq1_1	unknown [Lotus japonicus]	1.247	*	1.258	*	1.889	*	2.708	*
comp39322_c0_seq1_3	unnamed protein product [Vitis vinifera]	1.134		1.081		1.944	*	2.796	*
comp39351_c0_seq1_1	Dynamin-2A, putative [Ricinus communis] >gi|223537294|gb|EEF38925.1| Dynamin-2A, putative [Ricinus communis]	1.083		0.994		1.015		1.234	*
comp39396_c14_seq1_1	pre mRNA splicing factor sf2 [Oryza sativa Indica Group]	1.575	*	1.412	*	1.718	*	2.626	*
comp39402_c0_seq2_1	hypothetical protein SELMODRAFT_87940 [Selaginella moellendorffii] >gi|300165267|gb|EFJ31875.1| hypothetical protein SELMODRAFT_87940 [Selaginella moellendorffii]	1.088		1.084		2.14	*	6.929	*
comp39487_c1_seq3_1	PREDICTED: thylakoid lumenal 16.5 kDa protein, chloroplastic isoform 2 [Vitis vinifera]	1.105		1.013		2.292	*	1.669	*
comp39506_c0_seq1_3	soluble starch synthase II [Colocasia esculenta]	1.307		1.202		1.381	*	1.278
comp39509_c0_seq1_3	-	0.995		0.777		0.891		18.03	*
comp39509_c0_seq2_2	-	1.342		0.849		1.137		4.386	*
comp39519_c1_seq1_2	PREDICTED: thylakoid lumenal protein At1g03610, chloroplastic-like [Glycine max]	0.994		1.032		1.393	*	1.197	*
comp39588_c5_seq15_1	putative leucine-rich repeat receptor-like protein kinase family protein [Zea mays]	1.055		0.714		1.282		1.845	*
comp39641_c0_seq1_1	TPA: hypothetical protein ZEAMMB73_143443 [Zea mays]	1.465		1.221	*	1.25		1.536
comp39653_c0_seq2_1	ATP1 [Phytophthora sojae] >gi|348670330|gb|EGZ10152.1| ATP synthase beta subunit [Phytophthora sojae]	1.088		1.129		0.86		2.977	*
comp39656_c0_seq1_2	predicted protein [Populus trichocarpa] >gi|222851449|gb|EEE88996.1| predicted protein [Populus trichocarpa]	0.969		0.848		1.288	*	1.716	*
comp39682_c0_seq1_1	allen oxide synthase [Nicotiana tabacum]	1.245	*	1.001		2.259	*	1.926	*
comp39683_c3_seq1_1	thioredoxin x [Oryza sativa Japonica Group]	1.103		1.312	*	1.672	*	2.049	*
comp39704_c0_seq1_1	PREDICTED: uncharacterized protein LOC101252581 [Solanum lycopersicum]	1.442		1.209	*	1.165		1.076
comp39714_c0_seq1_2	Os06g0328900 [Oryza sativa Japonica Group] >gi|113595574|dbj|BAF19448.1| Os06g0328900, partial [Oryza sativa Japonica Group]	1.242		0.94		1.219	*	1.378
comp39743_c0_seq2_2	putative serine threonine kinase [Arabidopsis thaliana]	1.249	*	1.006		1.086		1.612	*
comp39752_c8_seq1_1	unknown [Glycine max]	1.271		0.59		1.787	*	1.6
comp39757_c0_seq2_2	PREDICTED: chaperonin CPN60-2, mitochondrial isoform 1 [Vitis vinifera] >gi|297741894|emb|CBI33329.3| unnamed protein product [Vitis vinifera]	1.041		0.852		1.187		1.418	*
comp39783_c1_seq3_1	Os06g0634600 [Oryza sativa Japonica Group] >gi|51535897|dbj|BAD37980.1| phosphatase-like [Oryza sativa Japonica Group] >gi|113596178|dbj|BAF20052.1| Os06g0634600 [Oryza sativa Japonica Group]	0.828		0.992		1.175		1.311	*
comp39783_c2_seq12_2	unnamed protein product [Vitis vinifera]	1.07		1.275	*	1.093		0.749	*
comp39787_c1_seq1_1	unknown [Glycine max]	0.954		1.054		1.418	*	1.668	*
comp39793_c0_seq11_4	unknown [Medicago truncatula]	1.238		1.025		1.485		3.082	*
comp39800_c0_seq2_1	RecName: Full=S-adenosylmethionine synthase 5; Short=AdoMet synthase 5; AltName: Full=Methionine adenosyltransferase 5; Short=MAT 5	1.102	*	1.207	*	1.024		0.989
comp39821_c0_seq2_2	alpha-glucosidase [Galdieria sulphuraria]	0.992		0.795		1.252		6.372	*
comp39837_c1_seq1_1	phosphorylase [Malus x domestica]	1.389	*	0.898		3	*	3.011	*
comp39840_c0_seq7_1	hypothetical protein OsJ_21690 [Oryza sativa Japonica Group]	1.141		0.941		1.24		2.841	*
comp39873_c4_seq32_1	gamma carbonic anhydrase 1 [Arabidopsis thaliana] >gi|332191750|gb|AEE29871.1| gamma carbonic anhydrase 1 [Arabidopsis thaliana]	1.345	*	0.948		1.119	*	1.131
comp39893_c0_seq2_1	ubiquitin activating enzyme E1 [Lemna minor]	1.179		1.069		1.142		1.264	*
comp39939_c16_seq1_2	APX1 [Rosa hybrid cultivar]	1.172	*	1.107		1.689		1.615	*
comp39946_c1_seq1_1	protein kinase, putative [Musa balbisiana]	1.187	*	1.021		2.099	*	1.803	*
comp39959_c0_seq2_1	Chain A, Crystal Structure Of Highly Glycosylated Peroxidase From Royal Palm Tree	0.902		0.957		1.918		2.041	*
comp39964_c2_seq1_1	PREDICTED: uncharacterized protein LOC100253453 [Vitis vinifera]	0.946		1.056		1.687	*	1.289	*
comp39970_c2_seq1_1	predicted protein [Hordeum vulgare subsp. vulgare]	1.327	*	1.021		0.947		1.047
comp39972_c1_seq1_11	truncated putative purple acid phosphatase [Arabidopsis thaliana]	1.298	*	1.301		2.572		2.496	*
comp39998_c1_seq2_1	PREDICTED: glutathione S-transferase U17 [Vitis vinifera]	1.064		1.576	*	1.549	*	1.472	*
comp40000_c1_seq1_1	predicted protein [Populus trichocarpa] >gi|222852445|gb|EEE89992.1| predicted protein [Populus trichocarpa]	1.523	*	1.076		1.05		1.471
comp40021_c0_seq1_1	predicted protein [Hordeum vulgare subsp. vulgare]	0.805	*	0.907		1.268	*	1.144	*
comp40061_c0_seq1_1	PREDICTED: WD repeat-containing protein 48 homolog isoform 1 [Vitis vinifera]	1.258		1.237		1.577		1.12	*
comp40080_c0_seq2_1	unnamed protein product [Vitis vinifera]	1.4		1.004		1.57	*	2.584	*
comp40085_c0_seq1_1	hypothetical protein VITISV_012924 [Vitis vinifera]	1.247		1.091		1.28	*	1.459
comp40086_c0_seq6_1	unknown [Lotus japonicus]	1.153	*	1.053		0.953		1.439	*
comp40127_c0_seq1_1	GSDL-motif lipase [Zea mays]	1.46		0.633	*	1.721	*	2.51	*
comp40172_c1_seq6_2	expressed protein [Oryza sativa Japonica Group]	1.144		1.087		1.685	*	1.526	*
comp40202_c0_seq1_1	unknown [Zea mays]	1.25		1.106		1.358	*	1.737
comp40207_c1_seq1_3	unnamed protein product [Vitis vinifera]	1.239		0.516		1.217	*	1.353
comp40230_c3_seq1_2	hypothetical protein PRUPE_ppa002548mg [Prunus persica]	1.27		1.394		1.779	*	1.466
comp40232_c0_seq1_1	hypothetical protein PHYSODRAFT_328138 [Phytophthora sojae]	0.963		1.323		1.017		9.393	*
comp40264_c0_seq32_3	Os07g0409200 [Oryza sativa Japonica Group] >gi|255677691|dbj|BAH93884.1| Os07g0409200 [Oryza sativa Japonica Group]	1.046		0.924		1.134	*	1.403	*
comp40271_c0_seq1_1	oxidoreductase, putative [Ricinus communis] >gi|223509116|gb|EEF23346.1| oxidoreductase, putative [Ricinus communis]	1.556	*	0.837		1.304		1.445
comp40271_c0_seq16_1	unnamed protein product [Vitis vinifera]	0.96		0.899		1.475	*	1.719	*
comp40286_c0_seq1_1	predicted protein [Populus trichocarpa] >gi|222870558|gb|EEF07689.1| predicted protein [Populus trichocarpa]	1.304		0.916		2.712	*	1.477
comp40300_c1_seq1_1	hypothetical protein VITISV_015711 [Vitis vinifera]	1.044		1.036		1.961		5.987	*
comp40316_c0_seq5_2	AT1G49750 [Arabidopsis thaliana]	1.229	*	0.875		2.286	*	3.365	*
comp40346_c1_seq1_2	TPA: hypothetical protein ZEAMMB73_205941 [Zea mays]	0.961		0.943		1.032		1.465	*
comp40360_c25_seq1_1	hypothetical protein [Arabidopsis thaliana]	1.408	*	0.891		1.721	*	1.518	*
comp40360_c3_seq1_1	voltage-dependent anion channel [Oryza sativa Indica Group] >gi|149392245|gb|ABR25964.1| voltage-dependent anion channel [Oryza sativa Indica Group]	0.908		0.985		1.454		1.917	*
comp40379_c1_seq1_2	hypothetical protein OsI_06071 [Oryza sativa Indica Group]	1.267		0.852		1.531	*	1.127
comp40387_c0_seq1_1	anthranilate N-benzoyltransferase [Cucumis melo subsp. melo]	0.432	*	1.087		2.877	*	4.773	*
comp40394_c1_seq3_1	hypothetical protein ZEAMMB73_869244 [Zea mays]	1.309		1.03		1.458		3.724	*
comp40394_c1_seq5_1	glycerophosphoryl diester phosphodiesterase 2 precursor-like protein [Oryza sativa Japonica Group]	1.073		0.827		1.701		2.471	*
comp40424_c0_seq5_3	Contains similarity to a receptor-like serine/threonine kinase from Arabidopsis thaliana gb|AF024648. It contains a pkinase domain PF|00069 [Arabidopsis thaliana]	0.772		1.29		1.627		1.891	*
comp40446_c0_seq21_4	predicted protein [Populus trichocarpa] >gi|222838707|gb|EEE77072.1| predicted protein [Populus trichocarpa]	1.543		1.276	*	0.813		0.812
comp40448_c0_seq3_1	Os03g0116200 [Oryza sativa Japonica Group] >gi|255674160|dbj|BAH91965.1| Os03g0116200, partial [Oryza sativa Japonica Group]	1.078		1.031		2.016	*	1.683	*
comp40466_c2_seq1_5	uncharacterized protein LOC100279566 [Zea mays]	0.823	*	0.98		1.781	*	1.581	*
comp40467_c0_seq1_1	hypothetical protein OsI_01307 [Oryza sativa Indica Group]	0.957		0.926		1.059		1.695	*
comp40478_c1_seq10_1	hypothetical protein VITISV_014120 [Vitis vinifera]	1.15		0.984		1.312	*	1.511	*
comp40485_c0_seq10_1	hypothetical protein [Cicer arietinum]	1.091		0.876	*	2.123		4.986	*
comp40493_c1_seq1_3	hypothetical protein PRUPE_ppa002641mg [Prunus persica]	1.265		1.258		1.941	*	2.668	*
comp40517_c0_seq4_2	PREDICTED: isoflavone reductase homolog [Glycine max]	1.102		1.205		1.861		3.352	*
comp40534_c0_seq1_3	hypothetical protein RCOM_2074590 [Ricinus communis] >gi|223522061|gb|EEF26627.1| hypothetical protein RCOM_2074590 [Ricinus communis]	1.449	*	1.035		1.143		1.651	*
comp40539_c1_seq2_1	TPA: hypothetical protein ZEAMMB73_566262 [Zea mays]	1.617	*	1.119		8.756	*	4.778	*
comp40539_c1_seq4_1	TPA: hypothetical protein ZEAMMB73_566262 [Zea mays]	1.1		0.902		4.315	*	3.06	*
comp40545_c3_seq3_1	unknown [Lotus japonicus]	1.531	*	1.3		1.187	*	1.254	*
comp40555_c0_seq3_1	hypothetical protein PHYSODRAFT_449763 [Phytophthora sojae]	1.786		0.893		1.474	*	6.114	*
comp40561_c4_seq1_1	elongation factor 1 beta, EF-1 beta {internal fragments} [Arabidopsis thaliana, Peptide Partial, 30 aa, segment 4 of 4]	0.875		1.004		1.276	*	1.38	*
comp40561_c6_seq33_2	Pinus taeda anonymous locus 0_16872_01 genomic sequence >gi|383154152|gb|AFG59213.1| Pinus taeda anonymous locus 0_16872_01 genomic sequence	0.981		0.922		1.184		1.766	*
comp40561_c9_seq2_2	unnamed protein product [Vitis vinifera]	1.17		0.997		1.959	*	1.836	*
comp40617_c1_seq1_2	beta-ketoacyl-ACP synthase II [Elaeis oleifera]	1.577		1.283	*	0.9		0.564
comp40622_c1_seq2_1	PPAT5 [Hyaloperonospora parasitica] >gi|58042868|gb|AAW63771.1| PPAT5 [Hyaloperonospora parasitica] >gi|58042870|gb|AAW63772.1| PPAT5 [Hyaloperonospora parasitica] >gi|58042872|gb|AAW63773.1| PPAT5 [Hyaloperonospora parasitica] >gi|58042874|gb|AAW63774.1| PPAT5 [Hyaloperonospora parasitica]	1.061		1.141	*	1.074		1.426	*
comp40627_c2_seq1_6	predicted protein [Hordeum vulgare subsp. vulgare]	1.259		1.363		1.374	*	0.929
comp40642_c0_seq2_1	elongation factor-like [Cylindrotheca closterium]	1.1		1.124		1.481		5.567	*
comp40644_c1_seq1_1	putative alpha 1,2-mannosidase [Arabidopsis thaliana]	0.929		0.922		1.391		2.039	*
comp40687_c2_seq5_1	hypothetical protein OsJ_12238 [Oryza sativa Japonica Group]	1.161	*	1.127		3.573		2.397	*
comp40687_c2_seq8_1	lipoxygenase [Persea americana]	0.82	*	1.067		3.157	*	2.996	*
comp40735_c0_seq1_1	RecName: Full=Trypsin/chymotrypsin inhibitor	1.215		1.104		4.752		5.303	*
comp40745_c0_seq1_1	PREDICTED: disease resistance response protein 206-like [Cucumis sativus]	1.202		0.876		1.56	*	5.557	*
comp40748_c0_seq1_1	peroxidase [Spirodela polyrhiza]	1.008		1.058		1.22		1.71	*
comp40762_c0_seq1_1	PREDICTED: 28 kDa ribonucleoprotein, chloroplastic-like [Solanum lycopersicum]	0.952		0.927	*	1.162		1.339	*
comp40788_c0_seq1_1	uncharacterized protein LOC100501115 precursor [Zea mays]	1.237	*	1.178		0.976		0.756
comp40791_c0_seq1_1	superoxide dismutase [Phaseolus lunatus]	1.306	*	1.233	*	0.965		0.858	*
comp40794_c0_seq1_2	RecName: Full=Alpha-1,4-glucan-protein synthase [UDP-forming]; AltName: Full=Reversibly glycosylated polypeptide; Short=RGP; AltName: Full=UDP-glucose:protein transglucosylase; Short=UPTG	1.076		1.135	*	1.282		1.224	*
comp40818_c0_seq1_2	hypothetical protein PRUPE_ppa024445mg, partial [Prunus persica]	1.088	*	1.065		1.658	*	2.264	*
comp40819_c0_seq1_2	putative SKP1-like protein 1 [Wolffia arrhiza]	1.261		1.192		1.248		1.326	*
comp40824_c0_seq1_1	putative 60S ribosomal protein L15 [Wolffia arrhiza]	1.457	*	1.216		1.303		1.07
comp40829_c0_seq1_1	predicted protein [Populus trichocarpa] >gi|222859911|gb|EEE97458.1| predicted protein [Populus trichocarpa]	1.507	*	1.301	*	1.066		1.064
comp40830_c0_seq1_2	Os09g0133600 [Oryza sativa Japonica Group] >gi|255678696|dbj|BAF24545.2| Os09g0133600, partial [Oryza sativa Japonica Group]	0.954		1.079		1.404		2.024	*
comp40831_c0_seq1_2	class I chitinase [Elaeis guineensis]	0.975		1.33		1.921		1.383	*
comp40846_c0_seq1_2	peroxidase [Mangifera indica]	0.959		1.17		1.82	*	2.426	*
comp40866_c0_seq1_1	plastidic alpha 1,4-glucan phosphorylase [Musa acuminata AAA Group]	0.908	*	1.022		1.182		1.873	*
comp40879_c0_seq1_1	unnamed protein product [Vitis vinifera]	0.973		1.118	*	1.801		1.901	*
comp40898_c0_seq1_1	RecName: Full=Photosystem II stability/assembly factor HCF136, chloroplastic	0.939		0.928	*	1.367		1.413	*
comp40904_c0_seq1_1	predicted protein [Populus trichocarpa] >gi|222849133|gb|EEE86680.1| predicted protein [Populus trichocarpa]	0.94		0.874	*	0.994		1.256	*
comp40906_c0_seq1_3	Os01g0668100 [Oryza sativa Japonica Group] >gi|56202178|dbj|BAD73656.1| arabinogalactan protein-like [Oryza sativa Japonica Group] >gi|56202243|dbj|BAD73684.1| arabinogalactan protein-like [Oryza sativa Japonica Group] >gi|113533345|dbj|BAF05728.1| Os01g0668100 [Oryza sativa Japonica Group]	1.509	*	0.832		1.782	*	1.316	*
comp40926_c0_seq1_1	PREDICTED: protein CbbY-like [Solanum lycopersicum]	1.295		1.076		1.358	*	1.326
comp40927_c0_seq1_1	hypothetical protein [Potamogeton distinctus]	1.142		0.833	*	1.245		1.375	*
comp40928_c0_seq1_1	predicted protein [Populus trichocarpa] >gi|222836737|gb|EEE75130.1| predicted protein [Populus trichocarpa]	1.204		1.087		1.421	*	1.502	*
comp40930_c0_seq1_2	aldehyde dehydrogenase 7b, partial [Lolium perenne]	1.189	*	1.042		1.338		1.956	*
comp40931_c0_seq1_1	PREDICTED: NADPH:quinone oxidoreductase-like [Fragaria vesca subsp. vesca]	1.206	*	0.981		1.206	*	1.048
comp40941_c0_seq1_1	metal ion binding protein, putative [Ricinus communis] >gi|223543403|gb|EEF44934.1| metal ion binding protein, putative [Ricinus communis]	0.866	*	0.995		1.056		1.518	*
comp40954_c0_seq1_3	unknown [Glycine max]	1.366		0.916	*	1.359	*	1.146
comp40966_c0_seq1_1	-	0.963		0.992		0.824		1.727	*
comp40977_c0_seq1_2	phosphoglucomutase precursor [Rubus idaeus]	1.125	*	1.12	*	1.163	*	1.52	*
comp40978_c0_seq1_1	ubiquinol-cytochrome C reductase complex 14kD subunit [Wolffia arrhiza]	1.344	*	0.761	*	1.108		1.105
comp40992_c0_seq1_2	Pinus taeda anonymous locus 2_5438_01 genomic sequence	1.558		1.043		1.786	*	1.95	*
comp40998_c0_seq1_1	putative beta7 proteasome subunit [Nicotiana tabacum]	1.034		1.194	*	1.075		1.309	*
comp41003_c0_seq1_1	PREDICTED: NADP-dependent D-sorbitol-6-phosphate dehydrogenase-like [Brachypodium distachyon]	1.215		1.205	*	0.927		0.654	*
comp41016_c0_seq1_1	hypothetical protein ZEAMMB73_532453 [Zea mays]	1.082		1.072		1.054		1.436	*
comp41021_c0_seq1_1	TPA: hypothetical protein ZEAMMB73_407541 [Zea mays]	1.191	*	1.247	*	0.877		0.848
comp41033_c0_seq1_1	cyclophilin [Ricinus communis]	0.999		1.029		1.298	*	1.43	*
comp41044_c0_seq1_1	F1-ATP synthase delta subunit [Wolffia arrhiza]	1.222	*	1.221	*	1.528	*	1.589	*
comp41045_c0_seq1_1	putative oxygen evolving enhancer protein [Vitis vinifera]	1.086	*	0.999		1.486	*	1.272
comp41052_c0_seq1_4	IAA hydrolase [Phalaenopsis hybrid cultivar]	0.921		0.98		1.301		2.066	*
comp41058_c0_seq1_1	Os12g0177900 [Oryza sativa Japonica Group] >gi|255670100|dbj|BAH95544.1| Os12g0177900, partial [Oryza sativa Japonica Group]	1.074		1.35		0.951		1.399	*
comp41070_c0_seq1_1	PREDICTED: eukaryotic translation initiation factor 6-2-like isoform 1 [Glycine max] >gi|356530993|ref|XP_003534063.1| PREDICTED: eukaryotic translation initiation factor 6-2-like isoform 2 [Glycine max]	1.252		0.975		1.143		2.391	*
comp41074_c0_seq1_1	TPA: hypothetical protein ZEAMMB73_497363 [Zea mays]	1.039		1.127		1.424	*	2.115	*
comp41075_c0_seq1_1	pyrrolidone carboxyl peptidase-like protein [Oryza sativa Japonica Group]	1.263		1.011		1.476	*	1.331
comp41081_c0_seq1_1	unknown [Zea mays]	1.124		0.979		1.479	*	2.018	*
comp41082_c0_seq1_1	unknown [Picea sitchensis]	0.901	*	1.129	*	1.429	*	1.962
comp41090_c0_seq1_1	putative transmembrane protein-like protein [Triticum aestivum]	1.176	*	1.238	*	1.169		1.562	*
comp41107_c0_seq1_1	zinc metalloprotease, putative [Ricinus communis] >gi|223542169|gb|EEF43713.1| zinc metalloprotease, putative [Ricinus communis]	1.013		0.949		0.973		1.47	*
comp41114_c0_seq1_2	unnamed protein product [Vitis vinifera]	0.843	*	0.912		1.653		1.377	*
comp41132_c0_seq1_1	TPA: hypothetical protein ZEAMMB73_878935 [Zea mays] >gi|414585343|tpg|DAA35914.1| TPA: hypothetical protein ZEAMMB73_878935 [Zea mays]	0.836		0.911		1.768	*	1.882	*
comp41136_c0_seq1_1	latex-abundant protein [Arachis hypogaea]	0.867	*	1.048		1.546	*	1.248	*
comp41144_c0_seq1_2	PREDICTED: cysteine-rich repeat secretory protein 55-like [Vitis vinifera] >gi|296080916|emb|CBI18746.3| unnamed protein product [Vitis vinifera]	0.933		1.046		2.045	*	2.229	*
comp41149_c0_seq1_1	Pinus taeda anonymous locus CL4023Contig1_01 genomic sequence >gi|383131190|gb|AFG46363.1| Pinus taeda anonymous locus CL4023Contig1_01 genomic sequence >gi|383131192|gb|AFG46364.1| Pinus taeda anonymous locus CL4023Contig1_01 genomic sequence >gi|383131194|gb|AFG46365.1| Pinus taeda anonymous locus CL4023Contig1_01 genomic sequence >gi|383131196|gb|AFG46366.1| Pinus taeda anonymous locus CL4023C…	1.18		0.967		1.077		1.398	*
comp41159_c0_seq1_1	Pinus taeda anonymous locus CL1758Contig1_04 genomic sequence >gi|361069007|gb|AEW08815.1| Pinus taeda anonymous locus CL1758Contig1_04 genomic sequence >gi|383164982|gb|AFG65308.1| Pinus taeda anonymous locus CL1758Contig1_04 genomic sequence >gi|383164984|gb|AFG65309.1| Pinus taeda anonymous locus CL1758Contig1_04 genomic sequence >gi|383164986|gb|AFG65310.1| Pinus taeda anonymous locus CL1758C…	1.275		1.362		2.481	*	2.428
comp41163_c0_seq1_2	carotenoid cleavage dioxygenase [Lilium brownii var. viridulum]	1.908	*	1.713		1.733		1.192
comp41177_c0_seq1_1	hypothetical protein VITISV_039628 [Vitis vinifera] >gi|297743163|emb|CBI36030.3| unnamed protein product [Vitis vinifera]	1.464		1.218	*	1.93		2.537
comp41181_c0_seq1_1	unnamed protein product [Vitis vinifera]	1.12		0.971		1.204	*	1.415	*
comp41186_c0_seq1_1	PREDICTED: dynamin-related protein 5A isoform 1 [Vitis vinifera] >gi|297742345|emb|CBI34494.3| unnamed protein product [Vitis vinifera]	1.035		1.144	*	0.984		1.296	*
comp41191_c0_seq1_3	pyruvate kinase [Cicer arietinum]	1.124	*	1.081	*	1.175		1.221	*
comp41194_c0_seq1_2	potassium channel beta subunit [Platanus x acerifolia]	1.027		1.111	*	1.61	*	1.542	*
comp41202_c0_seq1_1	unnamed protein product [Vitis vinifera]	1.186	*	1.076		1.254	*	1.751	*
comp41207_c0_seq1_1	PREDICTED: aconitate hydratase 1-like [Vitis vinifera]	1.07		1.032		1.287	*	1.547	*
comp41210_c0_seq1_1	PREDICTED: 30S ribosomal protein 2, chloroplastic-like [Glycine max]	0.92		1.02		1.312	*	1.11	*
comp41221_c0_seq1_1	20S proteasome beta2 subunit, partial [Oryza australiensis] >gi|385213038|gb|AFI48494.1| 20S proteasome beta2 subunit, partial [Oryza australiensis] >gi|385213040|gb|AFI48495.1| 20S proteasome beta2 subunit, partial [Oryza australiensis] >gi|385213042|gb|AFI48496.1| 20S proteasome beta2 subunit, partial [Oryza australiensis] >gi|385213044|gb|AFI48497.1| 20S proteasome beta2 subunit, partial [Oryz…	0.962		1.175		1.358	*	1.374	*
comp41233_c0_seq1_1	PREDICTED: coatomer subunit delta-like [Fragaria vesca subsp. vesca]	1.016		1.158		1.025		1.214	*
comp41247_c0_seq1_2	hypothetical protein PRUPE_ppa024445mg, partial [Prunus persica]	1.007		0.993		2.179	*	2.561	*
comp41260_c0_seq1_2	hypothetical protein OsI_13758 [Oryza sativa Indica Group]	1.131		1.076		1.396	*	1.684	*
comp41262_c0_seq1_1	PREDICTED: long chain acyl-CoA synthetase 6, peroxisomal-like, partial [Cucumis sativus]	1.089		1.159		0.993		1.407	*
comp41265_c0_seq1_1	unknown [Lotus japonicus]	0.946		1.112		1.562	*	1.84	*
comp41270_c0_seq1_1	dual specificity protein phosphatase (DsPTP1) family protein [Arabidopsis thaliana] >gi|332645389|gb|AEE78910.1| dual specificity protein phosphatase (DsPTP1) family protein [Arabidopsis thaliana]	0.779	*	0.941		1.07		1.534	*
comp41286_c0_seq1_1	isopropylmalate dehydrogenase [Ipomoea lobata]	1.239		1.226	*	1.436	*	2.055	*
comp41288_c0_seq1_1	putative anthocyanin synthase [Anthurium andraeanum]	1.367		0.879	*	1.651	*	1.045
comp41305_c0_seq1_1	PREDICTED: mitochondrial-processing peptidase subunit alpha [Vitis vinifera] >gi|297738729|emb|CBI27974.3| unnamed protein product [Vitis vinifera]	1.065		0.922		1.134	*	1.535	*
comp41306_c0_seq1_1	hypothetical protein [Cucumis melo subsp. melo]	1.224	*	1.226		0.954		0.938
comp41310_c0_seq1_3	Pinus taeda anonymous locus CL892Contig1_03 genomic sequence	1.015		1.043		1.422	*	1.317	*
comp41327_c0_seq1_1	Beta-amylase	1.156		0.939		2.199	*	5.2
comp41353_c0_seq1_1	PREDICTED: germin-like protein 5-1-like [Cucumis sativus]	1.081	*	0.949		1.89	*	2.603	*
comp41354_c0_seq1_1	hypothetical protein, partial [Oryza eichingeri]	1.135		1.349		1.036		1.622	*
comp41356_c0_seq1_2	NADP-malic enzyme [Aloe arborescens]	1.188		1.109	*	1.267		1.356	*
comp41369_c0_seq1_1	Pinus taeda anonymous locus CL1594Contig1_07 genomic sequence	0.971		1.009		1.405	*	2.167	*
comp41383_c0_seq1_3	Os11g0661400 [Oryza sativa Japonica Group] >gi|113645632|dbj|BAF28773.1| Os11g0661400, partial [Oryza sativa Japonica Group]	1.264		1.091		1.494	*	1.577
comp41386_c1_seq1_1	unnamed protein product [Vitis vinifera]	1.241	*	1.063		1.098		0.706	*
comp41409_c0_seq1_1	unknown [Lotus japonicus]	1.061		1.138		1.48		1.72	*
comp41449_c0_seq1_1	mitochondrial peroxiredoxin IIF, partial [Acer platanoides]	0.807		0.732		1.108		1.585	*
comp41460_c0_seq1_1	Os01g0873900 [Oryza sativa Japonica Group] >gi|255673915|dbj|BAF06869.2| Os01g0873900, partial [Oryza sativa Japonica Group]	1.361		1.097	*	1.325	*	1.103
comp41470_c0_seq1_2	hypothetical protein RCOM_1920320 [Ricinus communis] >gi|223517630|gb|EEF25324.1| hypothetical protein RCOM_1920320 [Ricinus communis]	1.113	*	1.042		1.204		1.713	*
comp41473_c0_seq1_1	hypothetical protein SORBIDRAFT_10g012990 [Sorghum bicolor] >gi|241916566|gb|EER89710.1| hypothetical protein SORBIDRAFT_10g012990 [Sorghum bicolor]	0.95		1.077		1.366	*	1.871	*
comp41474_c0_seq1_2	actinidin Act1c [Actinidia eriantha]	1.004		1.157		1.557	*	1.46	*
comp41478_c0_seq1_2	PREDICTED: ras-related protein Rab7-like [Fragaria vesca subsp. vesca]	1.272		1.167		1.869	*	1.03
comp41480_c0_seq1_1	predicted protein [Populus trichocarpa] >gi|222857624|gb|EEE95171.1| predicted protein [Populus trichocarpa]	0.941		0.966		0.95		1.235	*
comp41483_c0_seq1_1	disulfide-isomerase precursor, partial [Prunus dulcis]	1.098		1.084		1.507	*	2.495	*
comp41501_c0_seq1_1	Esterase D, putative [Ricinus communis] >gi|223537107|gb|EEF38741.1| Esterase D, putative [Ricinus communis]	1.129		1.027		1.004		1.219	*
comp41508_c0_seq1_1	hypothetical protein [Zea mays] >gi|413953870|gb|AFW86519.1| hypothetical protein ZEAMMB73_923752 [Zea mays]	0.839	*	1.143	*	1.249		1.485	*
comp41509_c0_seq1_1	unnamed protein product [Vitis vinifera]	1.236		1.005		2.073	*	3.473	*
comp41541_c0_seq1_1	PREDICTED: NAD-dependent malic enzyme 62 kDa isoform, mitochondrial [Vitis vinifera] >gi|297734678|emb|CBI16729.3| unnamed protein product [Vitis vinifera]	1.078		1.078		1.149	*	1.318	*
comp41547_c0_seq1_1	prohibitin-like protein [Petunia x hybrida]	1.021		1.137		1.423	*	1.257	*
comp41553_c0_seq1_1	peroxidase POA1 [Capsicum annuum]	1.149		1.004		2.107	*	3.813	*
comp41573_c0_seq1_1	hypothetical protein OsI_12266 [Oryza sativa Indica Group]	0.847		0.974		1.532	*	1.731	*
comp41613_c0_seq1_2	Os09g0499500 [Oryza sativa Japonica Group] >gi|255679027|dbj|BAF25486.2| Os09g0499500 [Oryza sativa Japonica Group]	1.101		1.613		1.47		1.942	*
comp41620_c0_seq1_1	PREDICTED: nuclear migration protein nudC-like [Brachypodium distachyon]	0.82		0.931		1.213	*	1.226	*
comp41647_c0_seq1_1	unnamed protein product [Vitis vinifera]	1.219	*	1.091		1.146		1.498	*
comp41661_c0_seq1_1	succinate dehydrogenase 5 [Arabidopsis thaliana] >gi|25091506|sp|Q9SX77.1|UMP6_ARATH RecName: Full=Uncharacterized protein At1g47420, mitochondrial; Flags: Precursor >gi|5668814|gb|AAD46040.1|AC007519_25 ESTs gb|H36253 and gb|AA04251 come from this gene [Arabidopsis thaliana] >gi|332194047|gb|AEE32168.1| succinate dehydrogenase 5 [Arabidopsis thaliana]	0.834		0.997		1.016		1.398	*
comp41680_c0_seq1_1	PREDICTED: probable galacturonosyltransferase 11-like [Brachypodium distachyon]	1.82		1.228		1.452		2.006	*
comp41688_c0_seq1_3	TPA: hypothetical protein ZEAMMB73_711842 [Zea mays]	1.224	*	0.948		1.101		0.724	*
comp41713_c0_seq1_1	PREDICTED: prohibitin-1, mitochondrial [Vitis vinifera]	0.935		0.943		1.353		1.623	*
comp41731_c0_seq1_2	putative nucleotide binding protein, partial [Lolium perenne]	1.093		1.075		1.037		1.316	*
comp41740_c0_seq1_1	methylenetetrahydrofolate dehydrogenase/methylenetetrahydrofolate cylcohydrolase isoform 1 [Zea mays]	0.936		1.021		1.295	*	1.263	*
comp41752_c0_seq1_1	PREDICTED: succinate dehydrogenase [ubiquinone] flavoprotein subunit, mitochondrial-like [Glycine max]	1.106	*	1.049		1.329	*	1.094
comp41759_c0_seq1_2	asparaginyl-tRNA synthetase [Hyacinthus orientalis]	1.242	*	0.951		0.852		0.778	*
comp41760_c0_seq1_1	Os09g0348300 [Oryza sativa Japonica Group] >gi|255678812|dbj|BAH94520.1| Os09g0348300 [Oryza sativa Japonica Group]	1.315		1.044		1.347	*	2.888	*
comp41781_c0_seq1_1	PREDICTED: protein grpE-like [Glycine max]	0.876		0.667		0.955		1.338	*
comp41784_c0_seq1_1	unnamed protein product [Vitis vinifera]	0.757	*	0.866		1.467	*	2.222	*
comp41785_c0_seq1_1	putative aminotransferase class III superfamily protein [Zea mays]	1.084		1.017		1.612	*	2.774	*
comp41786_c0_seq1_1	short-chain dehydrogenase/reductase [Populus tremula] >gi|190897882|gb|ACE97454.1| short-chain dehydrogenase/reductase [Populus tremula] >gi|190897884|gb|ACE97455.1| short-chain dehydrogenase/reductase [Populus tremula] >gi|190897886|gb|ACE97456.1| short-chain dehydrogenase/reductase [Populus tremula] >gi|190897888|gb|ACE97457.1| short-chain dehydrogenase/reductase [Populus tremula] >gi|190897890…	1.374		0.906		0.966		1.951	*
comp41834_c0_seq1_2	hypothetical protein VITISV_001511 [Vitis vinifera]	1.199		1.041		1.245		1.558	*
comp41841_c0_seq1_1	unknown [Lotus japonicus]	1.247		0.963		1.287	*	1.599
comp41870_c0_seq1_1	PREDICTED: dihydrolipoyllysine-residue acetyltransferase component 3 of pyruvate dehydrogenase complex, mitochondrial-like [Vitis vinifera]	0.95		0.955		1.283	*	1.573	*
comp41945_c0_seq1_1	growth regulator like protein [Arabidopsis thaliana] >gi|7268415|emb|CAB78707.1| growth regulator like protein [Arabidopsis thaliana]	1.235	*	1.064		1.162		1.479
comp41950_c0_seq1_1	Os02g0109100 [Oryza sativa Japonica Group] >gi|255670540|dbj|BAF07556.2| Os02g0109100, partial [Oryza sativa Japonica Group]	0.932		1.104		1.068		1.864	*
comp41996_c0_seq1_1	putative peptidase M48 family protein [Zea mays]	1.313		1.238		1.312	*	1.204
comp42008_c0_seq1_1	PREDICTED: transportin-1-like [Cucumis sativus]	1.219	*	1.218	*	1.166		1.228	*
comp42013_c0_seq1_2	unknown [Lotus japonicus]	1.087		0.937		1.324		1.227	*
comp42052_c0_seq1_1	hypothetical protein SORBIDRAFT_01g037185 [Sorghum bicolor] >gi|241921814|gb|EER94958.1| hypothetical protein SORBIDRAFT_01g037185 [Sorghum bicolor]	1.084		0.954		0.916		1.221	*
comp42102_c0_seq1_1	hypothetical protein VITISV_009629 [Vitis vinifera]	1.143		1.077		1.169		1.508	*
comp42166_c0_seq1_1	predicted protein [Populus trichocarpa] >gi|222853114|gb|EEE90661.1| predicted protein [Populus trichocarpa]	1.12		1.172	*	1.526	*	1.76	*
comp42173_c0_seq1_1	hypothetical protein OsJ_03408 [Oryza sativa Japonica Group]	0.979		1.15		1.26		1.477	*
comp42207_c0_seq1_2	putative purple acid phosphatase [Elaeis guineensis]	0.918		0.816		1.87	*	2.074	*
comp42217_c0_seq1_2	PREDICTED: ribokinase-like [Solanum lycopersicum]	1.182		0.81		1.686		1.875	*
comp42229_c0_seq1_1	predicted protein [Populus trichocarpa] >gi|222832757|gb|EEE71234.1| predicted protein [Populus trichocarpa]	0.931		1.009		1.518	*	1.885	*
comp42357_c0_seq1_1	Os03g0337900 [Oryza sativa Japonica Group] >gi|255674483|dbj|BAF11966.2| Os03g0337900, partial [Oryza sativa Japonica Group]	1.04		1.121		1.303	*	1.351	*
comp42360_c0_seq1_1	unnamed protein product [Vitis vinifera]	1.245	*	0.966		0.818		0.855
comp42407_c0_seq1_1	hypothetical protein VITISV_008861 [Vitis vinifera]	1.325	*	0.939		0.835	*	0.799
comp42455_c0_seq1_3	U520, putative [Ricinus communis] >gi|223542044|gb|EEF43588.1| U520, putative [Ricinus communis]	1.276	*	1.025		0.863		0.758	*
comp42491_c0_seq1_1	hypothetical protein OsI_23569	0.962		1.2	*	1.371	*	2.022	*
comp42529_c0_seq1_1	unknown	1.002		1.089		1.625	*	2.489	*
comp42574_c0_seq1_1	At3g06530	1.184		1.101		0.902		1.43	*
comp42681_c0_seq1_1	hypothetical protein	1.27		0.807		1.609	*	1.206
comp42801_c0_seq1_1	unnamed protein product	1.151		0.872		1.828	*	1.743	*
comp42809_c0_seq1_1	Pyruvate kinase isozyme A	1.452		1.213	*	1.088		0.886
comp42873_c0_seq1_1	hypothetical protein THAOC_25591, partial	1.04		0.858		1.16		9.887	*
comp43536_c0_seq1_3	PREDICTED: WD repeat-containing protein 61	1.253		1.065		1.367	*	1.048
