# Supplementary material for: Using proteomic analysis to investigate uniconazole-induced phytohormone variation and starch accumulation in duckweed (Landoltia punctata)
Source: BMC Biotechnol. 2015 Sep 15;15:81. doi: 10.1186/s12896-015-0198-9 (PMC4570701; doi:10.1186/s12896-015-0198-9)
Supplement: Additional file 2: — Down-regulated proteins after application of uniconazole. The down-regulated proteins with <0.8-fold change and p-value less than 0.05 and their ratios among all comparative groups listed in the table. (XLSX 46 kb) [file 12896_2015_198_MOESM2_ESM.xlsx]

## Sheet: Sheet1
Accession	NCBInr Description	0-VS-2	Sig	0-VS-5	Sig	0-VS-72	Sig	0-VS-240	Sig
comp15958_c0_seq1_1	unnamed protein product [Vitis vinifera]	1.236		1.129		0.797	*	0.951
comp16032_c0_seq1_1	unnamed protein product [Vitis vinifera]	0.938		1.035		0.763	*	0.717	*
comp16068_c0_seq1_1	PREDICTED: eukaryotic translation initiation factor 3 subunit K-like [Fragaria vesca subsp. vesca]	0.969		1		0.828	*	0.747	*
comp16070_c0_seq1_1	unnamed protein product [Vitis vinifera]	1.025		0.866	*	0.826	*	0.637	*
comp16085_c0_seq1_2	Os11g0142500 [Oryza sativa Japonica Group] >gi|255679780|dbj|BAF27565.2| Os11g0142500 [Oryza sativa Japonica Group]	0.905		0.82	*	0.52		0.524	*
comp16109_c0_seq1_1	putative 3-hydroxyacyl-ACP dehydrogenase [Elaeis guineensis]	1.07		1.02		0.894		0.772	*
comp16129_c0_seq2_4	hypothetical protein CHLNCDRAFT_141817 [Chlorella variabilis]	0.996		0.968		0.793		0.69	*
comp16141_c0_seq1_2	PREDICTED: chalcone--flavonone isomerase-like [Vitis vinifera] >gi|302142793|emb|CBI20088.3| unnamed protein product [Vitis vinifera]	1.028		0.942		0.973		0.729	*
comp16157_c0_seq2_1	unknown [Zea mays]	1.112		1.068		0.723	*	0.773	*
comp16185_c0_seq1_1	allene oxide cyclase, partial [Nicotiana attenuata]	1.38		0.702	*	1.321		0.832
comp16191_c0_seq1_2	40S ribosomal protein S10 [Wolffia australiana]	0.89	*	0.926		0.793	*	0.674	*
comp16196_c0_seq1_3	hypothetical protein SORBIDRAFT_01g005010 [Sorghum bicolor] >gi|241920138|gb|EER93282.1| hypothetical protein SORBIDRAFT_01g005010 [Sorghum bicolor]	1.133		1.063		0.636	*	1.217	*
comp16204_c1_seq1_2	RuBisCO subunit binding-protein alpha subunit, chloroplast precursor, putative, expressed [Oryza sativa Japonica Group]	0.873	*	0.874		0.621		0.764	*
comp16222_c0_seq1_3	acetyl-CoA carboxylase carboxyltransferase beta subunit (chloroplast) [Spirodela polyrhiza] >gi|341834080|gb|AEK94351.1| acetyl-CoA carboxylase carboxyltransferase beta subunit [Spirodela polyrhiza]	1.049		0.992		0.777	*	0.723	*
comp16226_c0_seq1_1	chloroplast ribonucleoprotein [Arachis diogoi]	0.738	*	0.743	*	0.376		0.521
comp16235_c1_seq1_2	ribosomal s6 RPS6-2 family protein, partial [Musa beccarii]	0.988		0.885	*	0.549	*	0.46	*
comp16270_c2_seq1_2	ATP synthase gamma subunit [Lens culinaris]	0.97		0.917	*	0.651	*	0.448	*
comp16271_c1_seq1_2	RecName: Full=Elongation factor G, chloroplastic; Short=EF-G >gi|553080|gb|AAA33654.1| chloroplast EF-G, partial [Pisum sativum]	1.01		0.976		0.806		0.636	*
comp16272_c0_seq1_2	unknown [Zea mays]	1.033		0.9	*	0.705	*	0.743	*
comp16284_c0_seq1_3	methylenetetrahydrofolate reductase, 3-partial [Oryza sativa Japonica Group]	0.96		1.079		0.791	*	0.764	*
comp16308_c0_seq1_1	4-hydroxy-3-methylbut-2-enyl diphosphate reductase, partial [Mitragyna speciosa]	1.232		0.812		0.789	*	0.805
comp16321_c0_seq1_1	CLCuV responsive protein [Gossypium hirsutum]	0.907	*	0.923		0.822	*	0.645	*
comp16343_c1_seq1_1	predicted protein [Hordeum vulgare subsp. vulgare]	0.337	*	0.84		0.597	*	0.618	*
comp16356_c1_seq1_1	PREDICTED: ATP-dependent Clp protease proteolytic subunit-related protein 3, chloroplastic [Vitis vinifera] >gi|296089701|emb|CBI39520.3| unnamed protein product [Vitis vinifera]	0.967		0.868		0.85		0.531	*
comp16364_c0_seq1_4	unknown [Picea sitchensis]	0.943	*	0.989		0.959		0.797	*
comp16366_c0_seq1_6	PREDICTED: trigger factor isoform 1 [Vitis vinifera] >gi|297737496|emb|CBI26697.3| unnamed protein product [Vitis vinifera]	1.073	*	1.069	*	0.689	*	0.62	*
comp16383_c1_seq1_1	hypothetical protein OsJ_26879 [Oryza sativa Japonica Group]	1.056		0.975		0.804		0.662	*
comp16392_c0_seq1_1	unnamed protein product [Vitis vinifera]	0.984		0.803		0.631	*	0.809	*
comp16400_c0_seq1_1	developmentally regulated GTP-binding protein [Dimocarpus longan]	0.819		0.93		0.559	*	0.527	*
comp16402_c0_seq1_2	proliferating cell nuclear antigen [Pinus taeda] >gi|166863147|gb|ABZ01440.1| proliferating cell nuclear antigen [Pinus taeda] >gi|166863149|gb|ABZ01441.1| proliferating cell nuclear antigen [Pinus taeda] >gi|166863151|gb|ABZ01442.1| proliferating cell nuclear antigen [Pinus taeda] >gi|166863153|gb|ABZ01443.1| proliferating cell nuclear antigen [Pinus taeda] >gi|166863155|gb|ABZ01444.1| prolifera…	0.796	*	0.908		0.77	*	0.863
comp16435_c0_seq1_1	hypothetical protein OsI_15382 [Oryza sativa Indica Group]	0.781		1.062		0.659	*	0.643
comp16453_c0_seq1_3	Os02g0497700 [Oryza sativa Japonica Group] >gi|113536426|dbj|BAF08809.1| Os02g0497700, partial [Oryza sativa Japonica Group]	1.208		0.849		0.741	*	1.066
comp16521_c0_seq1_1	predicted protein [Hordeum vulgare subsp. vulgare]	0.769		1.332		0.627	*	0.631
comp16568_c0_seq1_1	PREDICTED: peroxidase 43-like [Solanum lycopersicum]	1.212		1.022		0.755	*	0.828
comp16613_c1_seq1_1	protein arginine/serine-rich 45 [Arabidopsis thaliana] >gi|332191356|gb|AEE29477.1| protein arginine/serine-rich 45 [Arabidopsis thaliana]	1.233		1.411		0.791	*	0.937
comp16645_c0_seq1_2	PREDICTED: LOW QUALITY PROTEIN: ubiquitin-40S ribosomal protein S27a-like [Cucumis sativus]	1.044		0.876		0.995		0.75	*
comp16677_c0_seq1_2	putative pyruvate kinase [Arabidopsis thaliana]	1.122		1.049		0.749		0.765	*
comp16687_c0_seq1_1	PREDICTED: D-xylose-proton symporter-like 3, chloroplastic-like, partial [Cucumis sativus]	0.959		0.991		0.857		0.739	*
comp16694_c0_seq1_1	hypothetical protein [Arabidopsis thaliana]	0.879		0.94	*	0.794		0.696	*
comp16726_c0_seq1_1	unnamed protein product [Vitis vinifera]	1.016		0.929		0.694		0.553	*
comp16751_c0_seq1_2	hypothetical protein PRUPE_ppa007323mg [Prunus persica]	0.833		0.772		0.687		0.767	*
comp16775_c0_seq1_4	victorin binding protein, partial [Lolium perenne]	1.062	*	1.069	*	1.265		0.696	*
comp16779_c0_seq1_1	squalene synthase [Citrus sinensis]	1.107		1.161		0.852		0.681	*
comp16878_c0_seq1_2	unnamed protein product [Vitis vinifera]	1.228		1.423		0.782	*	0.793
comp16936_c0_seq2_1	predicted protein [Populus trichocarpa] >gi|222869728|gb|EEF06859.1| predicted protein [Populus trichocarpa]	0.761		0.961		0.577	*	0.765
comp16967_c0_seq1_1	Myosin-2 heavy chain, non muscle, putative [Ricinus communis] >gi|223544914|gb|EEF46429.1| Myosin-2 heavy chain, non muscle, putative [Ricinus communis]	0.877		0.788		0.502		0.601	*
comp16983_c1_seq1_1	predicted protein [Populus trichocarpa] >gi|222872685|gb|EEF09816.1| predicted protein [Populus trichocarpa]	1.305		1.543		0.705	*	0.727
comp17102_c0_seq1_5	putative leucyl-tRNA synthetase [Zea mays]	1.088		0.975		0.786		0.741	*
comp17137_c0_seq1_1	predicted protein [Populus trichocarpa] >gi|222869686|gb|EEF06817.1| predicted protein [Populus trichocarpa]	0.876		1.163		0.92		0.52	*
comp17147_c0_seq1_1	hypothetical protein, partial [Oryza eichingeri]	1.052		1.168	*	0.812	*	0.682	*
comp17208_c0_seq1_6	MRP-like ABC transporter [Arabidopsis thaliana]	0.974		0.877		0.796	*	0.691	*
comp17292_c0_seq1_1	chloroplast inner membrane import protein Tic22 [Corchorus olitorius]	0.781	*	0.932		0.973		0.729	*
comp17296_c0_seq1_1	PREDICTED: T-complex protein 1 subunit eta-like [Vitis vinifera] >gi|296088202|emb|CBI35717.3| unnamed protein product [Vitis vinifera]	0.938		0.899	*	0.766	*	0.776	*
comp17372_c0_seq1_1	hypothetical protein ZEAMMB73_407534 [Zea mays]	0.807	*	0.657	*	0.636	*	0.732	*
comp17390_c0_seq1_2	hypothetical protein ZEAMMB73_932976 [Zea mays]	1.05		1.257	*	0.672	*	0.815	*
comp17396_c0_seq1_1	AT4g39710/T19P19_100 [Arabidopsis thaliana]	0.716	*	0.909	*	1.007		0.94
comp17409_c0_seq1_2	hypothetical protein ZEAMMB73_882376 [Zea mays]	1.236		1.072		0.795	*	0.842
comp17420_c0_seq1_1	hypothetical protein VITISV_012293 [Vitis vinifera]	0.972		0.847	*	0.662	*	0.667	*
comp17470_c0_seq1_2	unnamed protein product [Vitis vinifera]	0.918		1.07		0.801	*	0.673	*
comp17476_c0_seq1_3	36I5.8 [Oryza sativa Japonica Group]	1.049		1.009		0.8	*	0.663	*
comp17477_c0_seq1_1	PREDICTED: argininosuccinate synthase, chloroplastic-like [Cucumis sativus]	0.978		1.027		1.024		0.756	*
comp17487_c0_seq1_1	PREDICTED: uncharacterized protein LOC100256535 [Vitis vinifera] >gi|297734677|emb|CBI16728.3| unnamed protein product [Vitis vinifera]	0.92		0.885		0.801		0.57	*
comp17527_c0_seq1_1	heat-shock protein [Arabidopsis thaliana]	1.077		1.131	*	0.721	*	0.484	*
comp17614_c0_seq1_1	hypothetical protein VITISV_041591 [Vitis vinifera]	1.214		1.239		0.766	*	0.948
comp17671_c0_seq1_2	unnamed protein product [Vitis vinifera]	1.201		0.991		0.727	*	0.87
comp17690_c0_seq1_1	hypothetical protein OsJ_28231 [Oryza sativa Japonica Group]	0.999		1.05		0.772	*	0.595	*
comp22390_c0_seq1_1	PREDICTED: long chain acyl-CoA synthetase 1-like [Cucumis sativus]	0.915	*	0.962		0.589	*	0.624
comp23127_c0_seq1_4	programmed cell death protein [Solanum nigrum]	1.417		0.774	*	1.195		0.878
comp24365_c0_seq1_1	Auxin-induced protein PCNT115, putative, expressed [Oryza sativa Japonica Group]	0.999		1.022		0.899		0.786	*
comp24388_c1_seq1_1	SNF1-related protein kinase [Triticum aestivum]	0.8		0.957		0.722	*	0.81
comp24442_c0_seq2_1	calcium lipid binding protein, putative [Ricinus communis] >gi|223529614|gb|EEF31562.1| calcium lipid binding protein, putative [Ricinus communis]	1.135	*	1.141	*	0.753	*	0.691	*
comp24485_c0_seq1_3	tyramine N-feruloyltransferase 4/11, partial [Solanum tuberosum]	1.316		2.811		0.649	*	0.822
comp24624_c0_seq1_2	putative chaperonin-containing t-complex protein 1 [Wolffia arrhiza]	1.081		1.033		0.87		0.717	*
comp24640_c0_seq1_1	dimethylaniline monooxygenase, putative [Ricinus communis] >gi|223530730|gb|EEF32600.1| dimethylaniline monooxygenase, putative [Ricinus communis]	0.782		1.033		0.663	*	0.474
comp24680_c0_seq2_2	predicted protein [Populus trichocarpa] >gi|222849254|gb|EEE86801.1| predicted protein [Populus trichocarpa]	1.287		0.9		0.617	*	0.679	*
comp24729_c0_seq2_1	PREDICTED: uncharacterized protein LOC100790645 [Glycine max]	1.298		0.93		0.598	*	0.546
comp24752_c0_seq1_1	putative galactinol--sucrose galactosyltransferase 2 [Arabidopsis thaliana] >gi|332646145|gb|AEE79666.1| putative galactinol--sucrose galactosyltransferase 2 [Arabidopsis thaliana]	1.03		1.055		0.772	*	0.746	*
comp24999_c0_seq1_1	Os11g0544800 [Oryza sativa Japonica Group] >gi|122207236|sp|Q2R2Z0.1|GATB_ORYSJ RecName: Full=Glutamyl-tRNA(Gln) amidotransferase subunit B, chloroplastic/mitochondrial; Short=Glu-AdT subunit B; Flags: Precursor >gi|255680161|dbj|BAF28419.2| Os11g0544800 [Oryza sativa Japonica Group]	1.02		0.931		0.894		0.714	*
comp25028_c0_seq1_1	Pinus taeda anonymous locus 2_8252_02 genomic sequence	0.926		0.963		0.773	*	0.511	*
comp25050_c1_seq1_1	ATP-dependent Clp protease proteolytic subunit [Malus x domestica]	1.117		0.903		0.921		0.55	*
comp25065_c0_seq1_1	hypothetical protein SORBIDRAFT_10g004460 [Sorghum bicolor] >gi|241916112|gb|EER89256.1| hypothetical protein SORBIDRAFT_10g004460 [Sorghum bicolor]	1.102		1.144		1.099		0.647	*
comp25079_c0_seq1_1	ribosomal protein S6 family protein [Arabidopsis lyrata subsp. lyrata] >gi|297332180|gb|EFH62598.1| ribosomal protein S6 family protein [Arabidopsis lyrata subsp. lyrata]	0.985		0.914	*	0.887		0.645	*
comp25093_c0_seq1_2	unnamed protein product [Vitis vinifera]	0.868		0.815	*	0.879		0.705	*
comp25131_c0_seq1_1	PREDICTED: casein kinase II subunit alpha-2-like [Glycine max]	0.612	*	0.726		0.64	*	0.678
comp25171_c0_seq1_2	hypothetical protein PRUPE_ppa013023mg [Prunus persica]	1.047	*	0.877		0.722	*	1.145
comp25177_c1_seq1_1	calcium-dependent protein kinase [Landoltia punctata]	1.086		0.991		0.805		0.669	*
comp25195_c0_seq1_1	predicted protein [Populus trichocarpa] >gi|222837913|gb|EEE76278.1| predicted protein [Populus trichocarpa]	1.024		1.039		0.713	*	0.654	*
comp25264_c0_seq1_1	glutamate synthase [Beta vulgaris]	0.953	*	0.951	*	0.85		0.6	*
comp25286_c1_seq1_1	hypothetical protein PRUPE_ppa000185mg [Prunus persica]	1.211		1.113		0.746	*	0.656
comp25462_c0_seq1_1	RecName: Full=31 kDa ribonucleoprotein, chloroplastic; Flags: Precursor >gi|19741|emb|CAA40364.1| 31kD chloroplast ribonucleoprotein [Nicotiana sylvestris]	0.984		0.899		0.64	*	0.703	*
comp25506_c0_seq1_1	unknown protein,3'-partial [Oryza sativa Japonica Group]	1.203	*	1.028		0.758	*	0.796
comp25509_c0_seq2_1	Pinus taeda anonymous locus 0_2254_01 genomic sequence >gi|383151168|gb|AFG57618.1| Pinus taeda anonymous locus 0_2254_01 genomic sequence >gi|383151170|gb|AFG57619.1| Pinus taeda anonymous locus 0_2254_01 genomic sequence >gi|383151172|gb|AFG57620.1| Pinus taeda anonymous locus 0_2254_01 genomic sequence >gi|383151174|gb|AFG57621.1| Pinus taeda anonymous locus 0_2254_01 genomic sequence >gi|3831…	0.985		0.871	*	0.761	*	0.796	*
comp25526_c0_seq2_1	ribosomal protein S2 (chloroplast) [Spirodela polyrhiza] >gi|341834060|gb|AEK94331.1| ribosomal protein S2 [Spirodela polyrhiza]	0.944		0.933		0.584	*	0.577	*
comp25534_c0_seq1_1	hypothetical protein POPTRDRAFT_416266 [Populus trichocarpa] >gi|222855404|gb|EEE92951.1| hypothetical protein POPTRDRAFT_416266 [Populus trichocarpa]	0.972		0.985		0.822	*	0.766	*
comp25637_c0_seq1_1	PREDICTED: coatomer subunit beta'-2-like [Glycine max]	1.065		0.985		0.951		0.779	*
comp25687_c0_seq1_1	hypothetical protein VITISV_004622 [Vitis vinifera]	1.008		1.045		0.85		0.576	*
comp25703_c3_seq1_1	D-3-phosphoglycerate dehydrogenase [Platanus x acerifolia]	0.785	*	0.89		0.679	*	0.871
comp25788_c0_seq2_1	hypothetical protein PRUPE_ppa003130mg [Prunus persica]	1.029		0.808		0.725		0.609	*
comp25798_c1_seq2_2	PREDICTED: putative glucose-6-phosphate 1-epimerase [Vitis vinifera] >gi|297735418|emb|CBI17858.3| unnamed protein product [Vitis vinifera]	0.77		1.061		0.639	*	0.363
comp25990_c0_seq1_1	hypothetical protein, partial [Oryza eichingeri]	1.23		0.831		0.784	*	0.877
comp26078_c0_seq1_1	AT1G11660-like protein [Capsella grandiflora]	0.772	*	0.815		0.727		0.551
comp26371_c0_seq2_2	unknown [Populus trichocarpa x Populus deltoides]	0.804	*	0.942		0.712	*	0.664	*
comp26482_c0_seq1_1	PREDICTED: 31 kDa ribonucleoprotein, chloroplastic-like [Fragaria vesca subsp. vesca]	1.149		0.87	*	0.791	*	0.733	*
comp26554_c0_seq1_1	putative acyl-CoA synthetase [Arabidopsis thaliana]	0.929		0.854		0.861		0.778	*
comp26556_c0_seq1_1	unnamed protein product [Vitis vinifera]	0.992		1.098		0.756	*	0.745	*
comp26565_c1_seq1_1	PREDICTED: cell division protein FtsY homolog, chloroplastic-like [Cucumis sativus] >gi|449480150|ref|XP_004155813.1| PREDICTED: cell division protein FtsY homolog, chloroplastic-like [Cucumis sativus]	0.738	*	0.845		1.028		0.974
comp26579_c0_seq1_1	At5g60160-like protein [Solanum hirtum] >gi|238800349|gb|ACR56040.1| At5g60160-like protein [Solanum quitoense] >gi|238800351|gb|ACR56041.1| At5g60160-like protein [Solanum quitoense]	1.1	*	0.752	*	0.753	*	0.81
comp26642_c1_seq3_1	hypothetical protein MTR_8g055840 [Medicago truncatula] >gi|355522380|gb|AET02834.1| hypothetical protein MTR_8g055840 [Medicago truncatula]	1.156		1.016		0.792	*	0.669	*
comp26849_c2_seq1_1	exocyst componenet sec8, putative [Ricinus communis] >gi|223544490|gb|EEF46009.1| exocyst componenet sec8, putative [Ricinus communis]	1.456		1.215	*	0.677	*	0.437
comp26909_c1_seq1_1	hypothetical protein PRUPE_ppa001863mg [Prunus persica]	1.183		1.114		0.727	*	0.537	*
comp27138_c0_seq1_1	uncharacterized protein LOC100819858 [Glycine max]	0.782		1.262		0.666	*	0.405
comp27690_c0_seq1_1	PREDICTED: glutamate synthase [NADH], amyloplastic-like [Vitis vinifera]	0.876	*	1.012		0.648	*	0.548	*
comp28679_c0_seq1_1	unknown [Medicago truncatula]	0.915		0.91		0.808		0.627	*
comp28814_c0_seq1_1	hypothetical protein PRUPE_ppa010892mg [Prunus persica]	0.764		1.007		0.59	*	0.733
comp29234_c0_seq1_1	unnamed protein product [Vitis vinifera]	0.789		1.035		0.704	*	0.823
comp29819_c2_seq1_1	At5g60160-like protein [Solanum hirtum]	0.972		1.014		0.812		0.691	*
comp30022_c0_seq1_1	hypothetical protein PRUPE_ppa005333mg [Prunus persica]	1.201		1.389		0.73	*	1.107
comp30496_c0_seq3_1	photosystem I P700 apoprotein A1 (chloroplast) [Spirodela polyrhiza] >gi|341834071|gb|AEK94342.1| photosystem I P700 apoprotein A1 [Spirodela polyrhiza]	1.03		0.929	*	0.775	*	0.378	*
comp30496_c0_seq3_2	photosystem I P700 apoprotein A2 (chloroplast) [Wolffiella lingulata] >gi|341834154|gb|AEK94424.1| photosystem I P700 apoprotein A2 [Wolffiella lingulata]	1.104	*	1.05		0.672		0.425	*
comp30573_c0_seq1_1	ribosomal protein S3 (chloroplast) [Spirodela polyrhiza] >gi|341834107|gb|AEK94378.1| ribosomal protein S3 [Spirodela polyrhiza]	1.225	*	0.948		0.639	*	0.477	*
comp30730_c0_seq1_1	predicted protein [Populus trichocarpa] >gi|222842953|gb|EEE80500.1| predicted protein [Populus trichocarpa]	1.235		0.96		0.793	*	0.883
comp30857_c0_seq1_1	translation initiation factor [Striga asiatica]	1.096		1.081		0.757	*	0.574	*
comp30862_c0_seq3_1	Os08g0555001 [Oryza sativa Japonica Group] >gi|255678644|dbj|BAH94423.1| Os08g0555001 [Oryza sativa Japonica Group]	1.221		1.096		0.775	*	1.072
comp30886_c0_seq2_1	PREDICTED: U1 small nuclear ribonucleoprotein 70 kDa-like isoform 2 [Solanum lycopersicum]	1.297	*	1.063		0.602	*	1.154
comp30909_c0_seq1_4	predicted protein [Populus trichocarpa] >gi|222868133|gb|EEF05264.1| predicted protein [Populus trichocarpa]	1.415		0.745	*	0.784		0.998
comp30914_c0_seq1_1	PREDICTED: 6,7-dimethyl-8-ribityllumazine synthase, chloroplastic-like [Brachypodium distachyon]	0.756	*	0.87		0.822	*	0.661	*
comp30968_c0_seq4_1	pyruvate kinase, putative [Ricinus communis] >gi|223531385|gb|EEF33220.1| pyruvate kinase, putative [Ricinus communis]	1.063		0.966		0.697	*	0.578	*
comp30975_c1_seq1_1	hypothetical protein OsI_29539 [Oryza sativa Indica Group]	1.03		1.036		0.621	*	0.77	*
comp30992_c0_seq1_1	hypothetical protein ZEAMMB73_570539 [Zea mays]	0.799	*	1.05		1.067		0.804
comp31106_c0_seq1_2	unnamed protein product [Vitis vinifera]	1.423		0.793	*	0.877		0.79
comp31114_c0_seq1_1	unnamed protein product [Vitis vinifera]	1		0.817		0.613		0.385	*
comp31170_c1_seq1_2	unknown [Picea sitchensis]	0.984		1.118	*	0.785	*	0.45	*
comp31188_c0_seq1_1	hypothetical protein ZEAMMB73_057105 [Zea mays]	0.679	*	0.928		0.891		1.145
comp31188_c0_seq1_5	unknown [Zea mays]	0.761		1.136		0.573	*	0.749
comp31203_c1_seq1_1	ADP-glucose pyrophosphorylase, partial [Actinidia eriantha]	1.102	*	1.028		0.981		0.778	*
comp31233_c0_seq1_1	TPA: putative dnaJ chaperone family protein [Zea mays]	1.011		1.157	*	1.058		0.777	*
comp31233_c2_seq1_1	DNA binding protein, putative [Ricinus communis] >gi|223513764|gb|EEF24271.1| DNA binding protein, putative [Ricinus communis]	0.528	*	0.907		0.617	*	0.456	*
comp31277_c1_seq4_1	PREDICTED: pseudouridine-5'-monophosphatase-like [Vitis vinifera]	1.023		0.969		0.723		0.719	*
comp31297_c0_seq1_1	voltage-dependent Ca2+ channel TPC1, partial [Vetiveria zizanioides]	0.9		0.701	*	0.715		0.527	*
comp31298_c3_seq1_3	unnamed protein product [Vitis vinifera]	0.98		1.103	*	0.778	*	0.485	*
comp31304_c1_seq5_1	retinol dehydrogenase 11 [Oryza sativa Indica Group]	1.287		1.316		0.513	*	0.982
comp31329_c1_seq1_1	AT4g32520/F8B4_220 [Arabidopsis thaliana] >gi|23308475|gb|AAN18207.1| At4g32520/F8B4_220 [Arabidopsis thaliana]	0.901		0.918		0.97		0.798	*
comp31397_c0_seq1_1	zeta-carotene desaturase [Citrus unshiu] >gi|40809759|dbj|BAD07288.1| zeta-carotene desaturase [Citrus limon]	1.064		0.923		0.714	*	0.762	*
comp31558_c0_seq1_1	predicted protein [Hordeum vulgare subsp. vulgare]	1.369		0.537	*	0.761		1.048
comp31683_c1_seq1_2	TPA: hypothetical protein ZEAMMB73_868333, partial [Zea mays]	1.063		0.766	*	0.908		0.663	*
comp31695_c0_seq6_1	nuclear RNA binding protein A-like [Oryza sativa Japonica Group]	0.517		0.677	*	0.469		0.423	*
comp32020_c0_seq1_1	predicted protein [Populus trichocarpa] >gi|222870232|gb|EEF07363.1| predicted protein [Populus trichocarpa]	1.01		0.975		0.787	*	0.72	*
comp32115_c0_seq10_2	predicted protein [Populus trichocarpa] >gi|222836710|gb|EEE75103.1| predicted protein [Populus trichocarpa]	1.221		0.873		0.776	*	0.727
comp32280_c0_seq1_2	predicted protein [Populus trichocarpa] >gi|222871248|gb|EEF08379.1| predicted protein [Populus trichocarpa]	0.908	*	0.983		0.903	*	0.725	*
comp32301_c0_seq1_1	putative delta-aminolevulinic acid dehydratase [Cucumis sativus]	0.989		1.024		0.544	*	0.419	*
comp32713_c0_seq1_4	predicted protein [Hordeum vulgare subsp. vulgare] >gi|326523493|dbj|BAJ92917.1| predicted protein [Hordeum vulgare subsp. vulgare]	1.289		1.045		0.742	*	0.734
comp33017_c0_seq10_1	3-beta-hydroxysteroid dehydrogenase [Arabidopsis thaliana]	0.896		1.158		0.979		0.739	*
comp33473_c0_seq2_1	PREDICTED: hydroxycinnamoyl-Coenzyme A shikimate/quinate hydroxycinnamoyltransferase [Vitis vinifera]	1.018		0.77	*	0.999		0.734	*
comp33730_c0_seq1_2	hypothetical protein PRUPE_ppa001324mg [Prunus persica]	1.607		0.72	*	1.011		0.95
comp33865_c2_seq1_2	putative sugar transporter [Brassica rapa subsp. pekinensis]	1.002		1.003		0.748	*	0.715	*
comp33921_c0_seq1_5	somatic embryogenesis receptor-like kinase [Malus hupehensis]	1.22		1.079		0.773	*	1.147
comp34111_c1_seq6_1	unnamed protein product [Vitis vinifera]	0.982		0.948		0.576	*	0.513	*
comp34274_c0_seq3_1	PREDICTED: isoleucyl-tRNA synthetase-like [Vitis vinifera]	0.92		0.928		0.715	*	0.52	*
comp34343_c2_seq8_1	carotenoid isomerase 2, partial [Zea mays]	1.309		0.803		0.725	*	0.956
comp34440_c0_seq1_2	unnamed protein product [Vitis vinifera]	1.275		1.235		0.563	*	0.918
comp34495_c0_seq2_1	ribosomal protein L2 (chloroplast) [Spirodela polyrhiza] >gi|342316183|ref|YP_004769692.1| ribosomal protein L2 (chloroplast) [Spirodela polyrhiza] >gi|341834110|gb|AEK94381.1| ribosomal protein L2 [Spirodela polyrhiza] >gi|341834133|gb|AEK94404.1| ribosomal protein L2 [Spirodela polyrhiza]	1.092		0.751	*	0.568	*	0.441	*
comp34507_c0_seq1_1	60S ribosomal protein L9 [Phytophthora infestans T30-4] >gi|262107613|gb|EEY65665.1| 60S ribosomal protein L9 [Phytophthora infestans T30-4]	1.056		1.284	*	0.698	*	0.707	*
comp34577_c0_seq3_1	hypothetical protein OsI_35523 [Oryza sativa Indica Group]	1.416		0.75	*	0.892		0.858
comp34579_c5_seq1_1	PREDICTED: plasma membrane ATPase 4 isoform 1 [Vitis vinifera] >gi|297735422|emb|CBI17862.3| unnamed protein product [Vitis vinifera]	1.057		1.046		0.695	*	0.718	*
comp34671_c1_seq1_2	fructokinase-like protein 1 [Nicotiana benthamiana]	0.996		0.743		0.555		0.544	*
comp34785_c0_seq1_3	unknown [Lotus japonicus]	0.879	*	0.981		0.716	*	0.786	*
comp34810_c1_seq1_1	cinnamate-4-hydroxylase [Cucumis melo]	1.089		1.001		0.705		0.658	*
comp34819_c1_seq1_1	PREDICTED: 4-alpha-glucanotransferase, chloroplastic/amyloplastic-like [Cucumis sativus] >gi|449515692|ref|XP_004164882.1| PREDICTED: 4-alpha-glucanotransferase, chloroplastic/amyloplastic-like [Cucumis sativus]	1.21		1.388		0.742	*	0.933
comp34820_c0_seq1_1	PREDICTED: uncharacterized protein LOC100247956 [Vitis vinifera]	0.883		0.95		0.88		0.719	*
comp34880_c0_seq1_1	triose phosphate translocator [Elaeis guineensis]	1.02		0.979		0.865	*	0.736	*
comp34884_c0_seq1_4	unknown [Glycine max]	0.822		0.966		0.763		0.726	*
comp35075_c0_seq1_2	predicted protein [Hordeum vulgare subsp. vulgare]	1.156	*	1.259	*	0.577	*	0.41	*
comp35170_c1_seq4_1	chloroplast elongation factor TuB (EF-TuB) [Nicotiana sylvestris]	0.915	*	0.991		0.801	*	0.602	*
comp35206_c0_seq1_1	photosystem I reaction center subunit 5 [Wolffia arrhiza]	0.701		0.757		0.7	*	0.632	*
comp35234_c0_seq2_2	uncharacterized protein LOC100502333 [Zea mays]	0.947		1.047		0.915		0.683	*
comp35235_c0_seq1_1	PREDICTED: peroxisomal membrane protein 11C [Vitis vinifera]	0.881		0.969		0.746	*	0.624	*
comp35343_c1_seq1_1	PREDICTED: THO complex subunit 1-like [Fragaria vesca subsp. vesca]	0.874		0.861		1.341		0.665	*
comp35553_c0_seq2_2	photosystem II CP43 chlorophyll apoprotein (chloroplast) [Spirodela polyrhiza] >gi|341834067|gb|AEK94338.1| photosystem II CP43 chlorophyll apoprotein [Spirodela polyrhiza]	1.068	*	0.945		0.732		0.568	*
comp35577_c0_seq3_1	unnamed protein product [Vitis vinifera]	0.765		1.007		0.603	*	0.84
comp35745_c0_seq1_3	unknown [Medicago truncatula]	1.079		0.89		0.661	*	0.428	*
comp35801_c0_seq1_4	unnamed protein product [Vitis vinifera]	0.993		0.954		0.716	*	0.503	*
comp35812_c0_seq1_1	PREDICTED: uncharacterized protein LOC100832392 [Brachypodium distachyon]	0.665		1		0.553		0.369	*
comp35854_c0_seq1_3	PREDICTED: elongation factor 2-like [Cucumis sativus]	1.029		1.09		0.934		0.744	*
comp36029_c0_seq1_1	hypothetical protein SORBIDRAFT_06g002741 [Sorghum bicolor] >gi|241938706|gb|EES11851.1| hypothetical protein SORBIDRAFT_06g002741 [Sorghum bicolor]	0.94		1.019		0.692	*	0.72	*
comp36067_c1_seq1_2	PREDICTED: poly(U)-binding-splicing factor PUF60-B-like isoform 1 [Glycine max] >gi|356571849|ref|XP_003554084.1| PREDICTED: poly(U)-binding-splicing factor PUF60-B-like isoform 2 [Glycine max]	0.764	*	0.854		0.926		1.311
comp36105_c1_seq1_1	PREDICTED: uncharacterized protein LOC101261690 [Solanum lycopersicum]	1.211		1.797		0.747	*	0.742
comp36111_c0_seq1_2	hypothetical protein OsJ_28297 [Oryza sativa Japonica Group]	1.662	*	1.322		0.749		0.605	*
comp36152_c0_seq3_2	unknown [Medicago truncatula]	1.196	*	0.819		0.58	*	0.481	*
comp36276_c0_seq1_1	RecName: Full=Carboxyvinyl-carboxyphosphonate phosphorylmutase, chloroplastic; AltName: Full=Carboxyphosphonoenolpyruvate phosphonomutase; Short=CPEP phosphonomutase; Flags: Precursor	1.234		1.341	*	0.604	*	0.495	*
comp36321_c1_seq1_1	putative biotin carboxylase [Elaeis guineensis]	0.998		0.962		0.783	*	0.568	*
comp36495_c0_seq1_1	methionine-tRNA synthetase, putative [Ricinus communis] >gi|223542652|gb|EEF44189.1| methionine-tRNA synthetase, putative [Ricinus communis]	1.128		1.086		0.875		0.703	*
comp36591_c0_seq1_1	centromere/microtubule binding protein cbf5, putative [Ricinus communis] >gi|223500118|gb|EEF22369.1| centromere/microtubule binding protein cbf5, putative [Ricinus communis]	0.903		1.095		0.649	*	0.611	*
comp36772_c0_seq6_2	PREDICTED: probable cation-transporting ATPase-like [Cucumis sativus]	0.849		0.987		0.828		0.525	*
comp36985_c0_seq2_1	PREDICTED: uncharacterized protein LOC100257264 [Vitis vinifera]	1.328		1.075	*	0.724	*	0.58
comp37017_c0_seq1_2	putative dicarboxylate transport [Elaeis guineensis]	0.859		0.892		0.804	*	0.627	*
comp37022_c1_seq4_2	unknown [Medicago truncatula]	0.763		1.012		0.583	*	0.537
comp37093_c0_seq12_1	PREDICTED: rhodanese-like domain-containing protein 14, chloroplastic-like [Cucumis sativus] >gi|449515971|ref|XP_004165021.1| PREDICTED: rhodanese-like domain-containing protein 14, chloroplastic-like [Cucumis sativus]	0.939		1.182		0.915	*	0.74	*
comp37255_c0_seq2_1	ADP-glucose pyrophosphorylase 1 [Spirodela polyrhiza] >gi|359357898|gb|AEV40471.1| ADP-glucose pyrophosphorylase 1 [Spirodela polyrhiza]	1.017		0.924		0.923		0.608	*
comp37329_c1_seq1_3	-	0.784	*	0.932		1.073		0.469	*
comp37355_c0_seq1_1	60S ribosomal protein l7a [Oryza sativa Indica Group]	1.003		0.969		0.655	*	0.386	*
comp37419_c0_seq1_2	unknown [Zea mays]	0.957		0.857		0.73	*	0.647	*
comp37442_c0_seq1_2	predicted protein [Populus trichocarpa] >gi|118483304|gb|ABK93554.1| unknown [Populus trichocarpa] >gi|222835218|gb|EEE73653.1| predicted protein [Populus trichocarpa]	0.869		0.82	*	1.049		0.782	*
comp37588_c0_seq1_1	photosystem I subunit III [Lactuca sativa]	0.812	*	0.83		0.559	*	0.543	*
comp37602_c1_seq1_3	leukotriene A-4 hydrolase, putative [Ricinus communis] >gi|223522244|gb|EEF26684.1| leukotriene A-4 hydrolase, putative [Ricinus communis]	1.405		0.724	*	0.93		1.077
comp37674_c0_seq1_1	homocysteine S-methyltransferase [Eucalyptus globulus]	1.102		1.048		0.757	*	0.633	*
comp37810_c2_seq1_5	PREDICTED: uncharacterized protein LOC100796331 [Glycine max]	1.2	*	1.073		0.962		0.718	*
comp37810_c2_seq9_3	unnamed protein product [Vitis vinifera]	1.213		1.289		0.766	*	0.894
comp37818_c0_seq1_1	putative FtsH protease [Triticum monococcum]	0.785	*	1.152		0.693	*	0.693
comp37869_c0_seq16_1	At1g27980-like protein [Solanum hirtum] >gi|229576364|gb|ACQ82572.1| At1g27980-like protein [Solanum hirtum] >gi|229576366|gb|ACQ82573.1| At1g27980-like protein [Solanum quitoense] >gi|229576368|gb|ACQ82574.1| At1g27980-like protein [Solanum quitoense]	1.201		0.889		0.727	*	0.65
comp37888_c1_seq2_1	TPA: putative glycolipid transfer protein (GLTP) family protein [Zea mays]	0.912		0.878	*	0.699	*	0.686	*
comp37899_c0_seq1_6	unknown [Picea sitchensis]	0.932		0.916		0.482	*	0.6	*
comp37938_c0_seq1_5	PREDICTED: GLABRA2 expression modulator-like, partial [Vitis vinifera]	1.21		1.064		0.744	*	0.6
comp38003_c0_seq1_7	PREDICTED: uncharacterized protein LOC101257134 [Solanum lycopersicum]	0.717		0.591		0.79		0.494	*
comp38041_c1_seq1_1	hypothetical protein SORBIDRAFT_03g044430 [Sorghum bicolor] >gi|241928852|gb|EES01997.1| hypothetical protein SORBIDRAFT_03g044430 [Sorghum bicolor]	1.065		1.024		0.861	*	0.767	*
comp38175_c0_seq1_1	ribosomal protein S4 [Lemna minor] >gi|88696772|gb|ABD48497.1| ribosomal protein S4 [Lemna minor]	1.052		0.966		0.57	*	0.472	*
comp38232_c0_seq12_1	unnamed protein product [Vitis vinifera]	1.374		0.666	*	0.835		0.714
comp38344_c0_seq2_2	PREDICTED: superkiller viralicidic activity 2-like 2-like [Cucumis sativus]	1.396		0.712	*	1.323		1.493
comp38346_c0_seq2_1	putative RNA helicase family protein, partial [Zea mays]	1.188		1.323		0.91		0.501	*
comp38517_c3_seq2_4	putative heat shock protein 82 [Oryza sativa Japonica Group] >gi|56202235|dbj|BAD73668.1| putative heat shock protein 82 [Oryza sativa Japonica Group]	1.013		1.065		0.657	*	0.532	*
comp38517_c3_seq5_3	heat shock protein, putative [Ricinus communis] >gi|223547557|gb|EEF49052.1| heat shock protein, putative [Ricinus communis]	1.038		1.133	*	0.735	*	0.573	*
comp38539_c4_seq1_3	PREDICTED: probable leucine-rich repeat receptor-like protein kinase IMK3-like [Fragaria vesca subsp. vesca]	1.299		1.268		0.67	*	0.865
comp38586_c0_seq1_5	DNA-binding protein-related [Musa balbisiana]	0.558	*	1.15		0.885		0.703
comp38640_c0_seq1_1	60S ribosomal protein L13 [Quercus ilex]	0.799		0.892	*	0.507	*	0.318	*
comp38658_c1_seq2_1	asparagine synthetase [Solanum lycopersicum]	1.091		1.051		1.141		0.673	*
comp38721_c18_seq1_2	PREDICTED: pentatricopeptide repeat-containing protein At4g16390, chloroplastic [Vitis vinifera]	0.978		1.01		0.446	*	0.433	*
comp38759_c0_seq1_1	uncharacterized protein LOC100502422 [Zea mays]	1.033		1.056		0.856	*	0.617	*
comp38759_c0_seq2_1	FtsH-like protein, partial [Nicotiana benthamiana]	1.035		1.015		0.904	*	0.617	*
comp38787_c0_seq1_1	PREDICTED: magnesium-chelatase subunit chlD, chloroplastic-like [Glycine max]	1.114		1.033		0.761	*	0.768	*
comp38802_c0_seq1_1	hypothetical protein ARALYDRAFT_325786 [Arabidopsis lyrata subsp. lyrata] >gi|297319430|gb|EFH49852.1| hypothetical protein ARALYDRAFT_325786 [Arabidopsis lyrata subsp. lyrata]	1.127		1.177		0.669	*	0.494	*
comp38879_c0_seq1_1	hypothetical protein VITISV_021614 [Vitis vinifera]	0.953		1.066		0.728		0.567	*
comp38915_c0_seq2_1	hypothetical protein ZEAMMB73_539176 [Zea mays] >gi|413947827|gb|AFW80476.1| hypothetical protein ZEAMMB73_539176 [Zea mays]	1.33		0.905	*	0.744	*	0.932
comp39051_c1_seq1_1	PREDICTED: extended synaptotagmin-2-like [Glycine max]	0.966		1.187		0.771		0.681	*
comp39081_c0_seq1_1	actin-like protein [Phalaenopsis hybrid cultivar]	1.065		0.906		0.719	*	0.641	*
comp39083_c0_seq11_1	Os07g0420700 [Oryza sativa Japonica Group] >gi|255677707|dbj|BAF21394.2| Os07g0420700 [Oryza sativa Japonica Group]	1.169		0.931		0.802		0.796	*
comp39108_c3_seq2_1	hypothetical protein PRUPE_ppa015639mg [Prunus persica]	0.793		1.094		0.715	*	0.74
comp39115_c0_seq2_1	dihydroflavonol 4-reductase [Anthurium andraeanum]	1.009		1.178		0.954		0.705	*
comp39230_c0_seq11_5	PREDICTED: uncharacterized protein LOC100795593 [Glycine max]	0.823		0.665		0.654		0.588	*
comp39237_c1_seq7_2	predicted protein [Hordeum vulgare subsp. vulgare]	0.671		0.843		0.842		0.691	*
comp39383_c2_seq1_1	PREDICTED: uncharacterized protein LOC100259067 [Vitis vinifera] >gi|297735034|emb|CBI17396.3| unnamed protein product [Vitis vinifera]	1.326		0.812	*	0.675	*	0.741
comp39400_c2_seq3_2	apocytochrome F precursor [Lemna minor] >gi|193805943|sp|A9L9A9.1|CYF_LEMMI RecName: Full=Apocytochrome f; Flags: Precursor >gi|88696783|gb|ABD48508.1| apocytochrome F precursor [Lemna minor]	0.799	*	0.866		0.851	*	0.517
comp39410_c0_seq1_1	PREDICTED: threonine--tRNA ligase, mitochondrial-like [Cucumis sativus]	1.28		1.13		0.694	*	0.935
comp39589_c1_seq1_1	hypothetical protein PRUPE_ppa000130mg [Prunus persica]	1.099		1.276	*	0.719		0.591	*
comp39589_c2_seq1_2	PREDICTED: clathrin heavy chain 1-like [Glycine max]	1.212		1.125		0.749	*	0.879
comp39589_c4_seq1_2	PREDICTED: clathrin heavy chain 2 [Vitis vinifera] >gi|297745873|emb|CBI15929.3| unnamed protein product [Vitis vinifera]	1.106		1.1		0.891		0.685	*
comp39663_c0_seq1_2	Acyl-CoA dehydrogenase [Elaeis oleifera]	1.297		0.649		0.529	*	0.914
comp39692_c0_seq1_3	Bifunctional 3'-phosphoadenosine 5'-phosphosulfate synthase [Medicago truncatula] >gi|355501851|gb|AES83054.1| Bifunctional 3'-phosphoadenosine 5'-phosphosulfate synthase [Medicago truncatula]	1.237		0.8		0.799	*	0.916
comp39722_c0_seq1_2	unnamed protein product [Vitis vinifera]	0.92		0.808		0.496		0.428	*
comp39740_c0_seq2_1	sucrose-phosphatase [Solanum lycopersicum]	0.915		0.922		0.725	*	0.898	*
comp39773_c0_seq1_1	PREDICTED: UDP-glucose flavonoid 3-O-glucosyltransferase 7-like [Fragaria vesca subsp. vesca]	2.121		0.705	*	1.144		1.172
comp39783_c2_seq37_1	predicted protein [Populus trichocarpa] >gi|222857366|gb|EEE94913.1| predicted protein [Populus trichocarpa]	1.436		0.794	*	0.962		1.135
comp39804_c0_seq3_2	hypothetical protein ZEAMMB73_908177, partial [Zea mays]	0.926		0.917		0.545	*	0.424	*
comp39804_c0_seq6_2	tubulin beta chain, putative [Ricinus communis] >gi|223549700|gb|EEF51188.1| tubulin beta chain, putative [Ricinus communis]	1.047		0.967		0.79		0.383	*
comp39814_c0_seq1_3	PREDICTED: uncharacterized protein LOC101213889 [Cucumis sativus]	0.924		0.958		0.924		0.738	*
comp39819_c0_seq1_3	PREDICTED: pleiotropic drug resistance protein 1-like [Vitis vinifera]	1.387		0.704	*	0.578	*	0.847
comp39891_c0_seq2_1	hypothetical chloroplast RF19 (chloroplast) [Spirodela polyrhiza] >gi|342316178|ref|YP_004769687.1| hypothetical chloroplast RF19 (chloroplast) [Spirodela polyrhiza] >gi|341834115|gb|AEK94386.1| hypothetical chloroplast RF19 [Spirodela polyrhiza] >gi|341834128|gb|AEK94399.1| hypothetical chloroplast RF19 [Spirodela polyrhiza]	1.098	*	1.205		0.636	*	0.467
comp39902_c0_seq1_8	serine/threonine-protein kinase SNT7, partial [Lolium perenne]	1.048		0.959		0.742	*	0.503	*
comp39939_c3_seq1_2	guanine nucleotide-binding protein beta subunit [Oryza sativa Indica Group]	0.972		1.073		0.724		0.64	*
comp39939_c4_seq1_1	splicing factor, putative [Ricinus communis] >gi|223544486|gb|EEF46005.1| splicing factor, putative [Ricinus communis]	0.737	*	0.846		0.444		0.632
comp39985_c0_seq1_1	PREDICTED: 5'-3' exoribonuclease 3-like [Cucumis sativus]	1.255		1.169		0.511		0.581	*
comp40171_c3_seq1_1	PREDICTED: 60S ribosomal protein L5-like [Cucumis sativus]	0.947		1.096		0.641	*	0.402	*
comp40187_c0_seq3_2	hypothetical protein ZEAMMB73_762165 [Zea mays]	1.13		1.047		0.978		0.603	*
comp40214_c1_seq1_1	unknown [Populus trichocarpa]	0.898	*	0.98		0.544	*	0.245
comp40268_c1_seq2_1	cytokinin-O-glucosyltransferase 1 [Zea mays] >gi|195632542|gb|ACG36707.1| cytokinin-O-glucosyltransferase 1 [Zea mays] >gi|414872740|tpg|DAA51297.1| TPA: cytokinin-O-glucosyltransferase 1 [Zea mays]	0.905		0.909		0.774	*	0.672	*
comp40283_c0_seq3_1	PREDICTED: benzyl alcohol O-benzoyltransferase-like [Glycine max]	1.392		0.707	*	0.709		0.896
comp40308_c2_seq1_1	hypothetical protein OsJ_19912 [Oryza sativa Japonica Group]	0.676	*	0.858		0.884		0.821
comp40333_c0_seq1_2	subtilisin-like protease [Lagenidium giganteum]	1.334		0.855	*	0.789	*	0.964
comp40360_c5_seq1_1	3-dehydroquinate synthase domain protein, partial [Oryza australiensis] >gi|385214290|gb|AFI49120.1| 3-dehydroquinate synthase domain protein, partial [Oryza australiensis] >gi|385214292|gb|AFI49121.1| 3-dehydroquinate synthase domain protein, partial [Oryza australiensis] >gi|385214294|gb|AFI49122.1| 3-dehydroquinate synthase domain protein, partial [Oryza australiensis] >gi|385214296|gb|AFI4912…	0.845	*	0.773	*	0.783	*	0.847	*
comp40385_c0_seq1_1	hypothetical protein ARALYDRAFT_496338 [Arabidopsis lyrata subsp. lyrata] >gi|297310582|gb|EFH41006.1| hypothetical protein ARALYDRAFT_496338 [Arabidopsis lyrata subsp. lyrata]	1.206		0.982		0.73	*	0.494
comp40465_c0_seq2_1	chloroplast chlorophyll A-B binding protein 3C [Hyacinthus orientalis]	1.075		0.849		0.805		0.271	*
comp40555_c0_seq1_1	hypothetical protein PHYSODRAFT_449763 [Phytophthora sojae]	1.306		0.931		0.652	*	0.53
comp40612_c0_seq2_6	Os09g0500900 [Oryza sativa Japonica Group] >gi|255679029|dbj|BAF25493.2| Os09g0500900 [Oryza sativa Japonica Group]	1.215		1.114		0.767	*	1.01
comp40617_c3_seq11_1	PREDICTED: disease resistance protein RPP13-like [Solanum lycopersicum]	1.333		0.83	*	0.751	*	1.421
comp40663_c0_seq1_2	hypothetical protein VITISV_015898 [Vitis vinifera]	1.293		1.293		0.759	*	0.883
comp40714_c0_seq1_1	Catalase-1, putative, expressed [Oryza sativa Japonica Group]	0.988		1.026		1.148		0.53	*
comp40725_c0_seq1_3	HCF106 protein [Silene dioica] >gi|298571742|gb|ADI87868.1| HCF106 protein [Silene dioica]	0.437	*	0.877	*	0.66		0.791	*
comp40727_c0_seq1_1	ferredoxin-NADP+ reductase [Pisum sativum]	0.918	*	0.964		0.796		0.604	*
comp40768_c0_seq1_3	unnamed protein product [Vitis vinifera]	1.208	*	1.126	*	0.728		0.791	*
comp40772_c0_seq1_1	unnamed protein product [Vitis vinifera]	1.056		1.091	*	0.761	*	0.486	*
comp40773_c0_seq1_2	Os02g0765900 [Oryza sativa Japonica Group] >gi|255671270|dbj|BAF10136.2| Os02g0765900 [Oryza sativa Japonica Group]	1.018		0.97		0.488		0.408	*
comp40793_c0_seq1_1	leucine zipper protein [Helianthus annuus] >gi|159138537|gb|ABW89271.1| leucine zipper protein [Helianthus annuus] >gi|159138539|gb|ABW89272.1| leucine zipper protein [Helianthus annuus] >gi|159138541|gb|ABW89273.1| leucine zipper protein [Helianthus annuus] >gi|159138543|gb|ABW89274.1| leucine zipper protein [Helianthus annuus] >gi|159138545|gb|ABW89275.1| leucine zipper protein [Helianthus annu…	1.18		1.134		0.653		0.52	*
comp40799_c0_seq1_2	hypothetical protein PRUPE_ppa018016mg, partial [Prunus persica]	1.006		1.02		1.024		0.647	*
comp40800_c0_seq1_1	unknown [Zea mays]	0.975		0.887	*	0.633	*	0.585	*
comp40815_c0_seq1_1	predicted protein [Hordeum vulgare subsp. vulgare]	1.326		0.867	*	0.724	*	0.857
comp40816_c0_seq1_1	PREDICTED: putative pterin-4-alpha-carbinolamine dehydratase-like [Cucumis sativus] >gi|449488625|ref|XP_004158118.1| PREDICTED: putative pterin-4-alpha-carbinolamine dehydratase-like [Cucumis sativus]	1.418		0.787	*	1.161	*	1.038
comp40818_c0_seq1_3	unnamed protein product [Vitis vinifera]	0.996		1.057		1.042		0.724	*
comp40823_c0_seq1_1	60S ribosomal protein L17 [Vernicia fordii]	0.909	*	1.006		0.694	*	0.368
comp40834_c0_seq1_1	hypothetical protein VITISV_029426 [Vitis vinifera]	0.974		0.91	*	0.609	*	0.324	*
comp40836_c0_seq1_2	predicted protein [Populus trichocarpa] >gi|222871077|gb|EEF08208.1| predicted protein [Populus trichocarpa]	1.074		1.032		0.727	*	0.544	*
comp40848_c0_seq1_1	putative 60S ribosomal protein L19-3 family protein [Zea mays]	1.023		0.882		0.559	*	0.327	*
comp40849_c0_seq1_1	TPA: hypothetical protein ZEAMMB73_861952 [Zea mays]	1.011		0.919	*	0.483	*	0.399	*
comp40862_c0_seq1_1	30S ribosomal protein S13-1 [Arachis diogoi] >gi|169635172|gb|ACA58361.1| 30S ribosomal protein S13-2 [Arachis diogoi]	0.925		0.932		0.683		0.509	*
comp40872_c0_seq1_1	50S ribosomal protein L1 [Paeonia suffruticosa]	0.945		0.869	*	0.823	*	0.554	*
comp40873_c0_seq1_1	hypothetical protein VITISV_037813 [Vitis vinifera]	0.993		0.873		0.614	*	0.417	*
comp40876_c0_seq1_1	uncharacterized protein LOC100382727 [Zea mays]	0.857		0.912		0.681	*	0.641	*
comp40891_c0_seq1_3	PREDICTED: ferritin-4, chloroplastic-like [Vitis vinifera]	0.839		0.779	*	0.447	*	0.499	*
comp40897_c0_seq1_1	hypothetical protein [Zea mays]	0.97		1.124	*	0.819	*	0.586	*
comp40900_c1_seq1_2	plastid ribosomal protein PRPL5 [Platanus x acerifolia]	0.93		0.847	*	0.748	*	0.441	*
comp40924_c0_seq1_1	glutathione peroxidase, partial [Dimocarpus longan]	0.792	*	0.904		1.177		1.164
comp40939_c0_seq1_2	acetolactate synthase, partial [Aegilops tauschii] >gi|238695862|gb|ACR55072.1| acetolactate synthase, partial [Aegilops tauschii]	0.953		0.688	*	0.689	*	0.589	*
comp40940_c0_seq1_2	PREDICTED: 50S ribosomal protein L4, chloroplastic-like isoform 1 [Glycine max] >gi|356520772|ref|XP_003529034.1| PREDICTED: 50S ribosomal protein L4, chloroplastic-like isoform 2 [Glycine max]	0.822	*	0.811	*	0.839		0.644	*
comp40962_c0_seq1_3	unknown [Populus trichocarpa]	0.942		0.944		0.717	*	0.713	*
comp40963_c0_seq1_1	unknown [Lotus japonicus]	0.716	*	0.995		0.805	*	0.976
comp40973_c0_seq1_1	unnamed protein product [Vitis vinifera]	1.276		1.081		0.654	*	0.786
comp40999_c0_seq1_1	LOC100285173 [Zea mays] >gi|195647514|gb|ACG43225.1| 50S ribosomal protein L11 [Zea mays] >gi|414864455|tpg|DAA43012.1| TPA: 50S ribosomal protein L11 [Zea mays]	0.923	*	0.943		0.961		0.661	*
comp41007_c0_seq1_1	dicarboxylate/tricarboxylate carrier [Nicotiana tabacum]	0.93		0.967		0.988		0.694	*
comp41008_c0_seq1_1	PREDICTED: 50S ribosomal protein L15, chloroplastic-like [Cucumis sativus] >gi|449512847|ref|XP_004164157.1| PREDICTED: 50S ribosomal protein L15, chloroplastic-like [Cucumis sativus]	0.87	*	0.968		0.821	*	0.584	*
comp41018_c0_seq1_1	unknown [Zea mays] >gi|414866865|tpg|DAA45422.1| TPA: hypothetical protein ZEAMMB73_235465 [Zea mays]	1.161	*	0.999		0.959		0.792	*
comp41026_c0_seq1_1	AT4G18480-like protein [Capsella grandiflora] >gi|295830171|gb|ADG38754.1| AT4G18480-like protein [Capsella grandiflora] >gi|295830173|gb|ADG38755.1| AT4G18480-like protein [Capsella grandiflora] >gi|295830175|gb|ADG38756.1| AT4G18480-like protein [Capsella grandiflora] >gi|295830177|gb|ADG38757.1| AT4G18480-like protein [Capsella grandiflora] >gi|295830179|gb|ADG38758.1| AT4G18480-like protein […	1.076	*	1.074	*	0.784	*	0.704
comp41027_c0_seq1_1	putative 60S ribosomal protein L11 [Wolffia arrhiza]	0.868		0.92		0.734	*	0.518	*
comp41053_c0_seq1_1	putative ATP-citrate lyase 2 protein, partial [Elaeis guineensis]	1.011		1.058		0.694	*	0.662	*
comp41055_c0_seq1_1	unknown [Medicago truncatula]	0.841	*	0.909		0.463	*	0.613	*
comp41061_c0_seq1_1	uroporphyrinogen decarboxylase 2, partial [Phyllodoce nipponica] >gi|441477347|dbj|BAM75433.1| uroporphyrinogen decarboxylase 2, partial [Phyllodoce nipponica] >gi|441477349|dbj|BAM75434.1| uroporphyrinogen decarboxylase 2, partial [Phyllodoce nipponica] >gi|441477351|dbj|BAM75435.1| uroporphyrinogen decarboxylase 2, partial [Phyllodoce nipponica] >gi|441477353|dbj|BAM75436.1| uroporphyrinogen de…	0.939		0.907		0.616		0.52	*
comp41064_c0_seq1_2	DEAD/DEAH box helicase family protein, expressed [Oryza sativa Japonica Group]	0.901	*	0.844	*	0.531		0.574	*
comp41069_c0_seq1_2	unknown [Zea mays]	0.464	*	0.599	*	0.542		0.641
comp41072_c0_seq1_1	coproporphyrinogen oxidase [Potamogeton distinctus]	1.103		1.143		1.004		0.771	*
comp41084_c0_seq1_1	cystathionine gamma-synthase precursor [Oryza sativa Japonica Group]	0.782		0.612		0.678	*	0.801
comp41100_c0_seq1_1	putative alpha 7 proteasome subunit [Cucumis sativus]	0.943		0.896	*	0.758	*	1.154	*
comp41118_c0_seq1_2	heat shock protein, putative [Ricinus communis] >gi|223546177|gb|EEF47679.1| heat shock protein, putative [Ricinus communis]	0.872	*	0.975		0.657	*	0.702	*
comp41134_c0_seq1_2	Os11g0104900 [Oryza sativa Japonica Group] >gi|255679689|dbj|BAF27375.2| Os11g0104900, partial [Oryza sativa Japonica Group]	1.179	*	1.134		1.01		0.787	*
comp41140_c0_seq1_1	caffeoyl-CoA O-methyltransferase [Plantago major]	0.791		0.899		0.708	*	0.741
comp41141_c0_seq1_1	plastid sufB [Helicosporidium sp. ex Simulium jonesi]	0.964		0.935		0.784	*	0.679	*
comp41148_c0_seq1_1	putative ferredoxin NADP+ reductase protein, partial [Elaeis guineensis]	0.868	*	1.034		1.038		0.617	*
comp41204_c0_seq1_1	hypothetical protein CHLNCDRAFT_32096 [Chlorella variabilis]	1.037		1.159	*	1.028		0.746	*
comp41212_c0_seq1_1	glucose-6-phosphate dehydrogenase, partial [Dimocarpus longan]	1.205		1.134		0.654	*	0.582	*
comp41219_c0_seq1_2	zeaxanthin epoxidase, partial [Musa troglodytarum] >gi|299830136|gb|ADJ55716.1| zeaxanthin epoxidase, partial [Musa textilis] >gi|299830138|gb|ADJ55717.1| zeaxanthin epoxidase, partial [Musa maclayi]	1.216	*	0.968		0.796	*	0.624	*
comp41235_c0_seq1_2	hypothetical protein OsI_15722 [Oryza sativa Indica Group]	1.03		1.05		0.86	*	0.701	*
comp41243_c0_seq1_1	PREDICTED: probable purine permease 11-like [Fragaria vesca subsp. vesca]	1.223		1.245		0.778	*	1.033
comp41258_c0_seq1_1	monosaccharide transporter 6 [Oryza sativa Japonica Group]	0.866		0.914		0.729		0.64	*
comp41266_c0_seq1_5	predicted protein [Chlamydomonas reinhardtii] >gi|158268451|gb|EDO95656.1| predicted protein [Chlamydomonas reinhardtii]	0.914		0.844		0.602	*	0.681	*
comp41272_c0_seq1_4	4-hydroxy-3-methylbut-2-enyl diphosphate synthase, partial [Mitragyna speciosa]	1.03		0.89	*	0.815		0.498	*
comp41287_c0_seq1_1	magnesium-protoporphyrin IX methyltransferase [Arabidopsis thaliana] >gi|227206262|dbj|BAH57186.1| AT4G25080 [Arabidopsis thaliana] >gi|332659603|gb|AEE85003.1| magnesium-protoporphyrin IX methyltransferase [Arabidopsis thaliana]	0.938		0.983		0.77	*	0.754	*
comp41303_c0_seq1_2	unnamed protein product [Vitis vinifera]	0.742	*	1.033		0.825	*	0.898
comp41311_c0_seq1_1	predicted protein [Populus trichocarpa] >gi|222838930|gb|EEE77281.1| predicted protein [Populus trichocarpa]	0.941		0.903		0.743	*	0.653	*
comp41328_c0_seq1_1	hypothetical protein VITISV_007114 [Vitis vinifera]	0.652	*	0.717		0.826		0.978
comp41341_c0_seq1_1	putative chalcone isomerase fragment [Diospyros kaki]	1.135		1.087		0.752		0.703	*
comp41342_c0_seq1_1	plastid-specific 30S ribosomal protein 2, partial [Lolium perenne]	0.902		0.953		0.835	*	0.75	*
comp41344_c0_seq1_1	hypothetical protein OsI_07557 [Oryza sativa Indica Group]	0.905		0.832		0.664	*	0.537	*
comp41346_c0_seq1_1	PREDICTED: THO complex subunit 4 [Vitis vinifera]	0.775		1.063		0.644	*	0.791
comp41368_c0_seq1_1	chloroplast 2-oxoglutarate/malate translocator [Pisum sativum]	1.207		0.918		0.737	*	0.648
comp41381_c0_seq1_1	Os01g0321300 [Oryza sativa Japonica Group] >gi|255673173|dbj|BAF04804.2| Os01g0321300, partial [Oryza sativa Japonica Group]	1.019		0.957		0.691		0.586	*
comp41402_c0_seq1_1	hypothetical protein ZEAMMB73_763284 [Zea mays]	0.944		0.97		0.976		0.693	*
comp41431_c0_seq1_1	predicted protein [Populus trichocarpa] >gi|222841161|gb|EEE78708.1| predicted protein [Populus trichocarpa]	1.087		0.941		0.874	*	0.637	*
comp41436_c0_seq1_1	uncharacterized protein LOC100381586 [Zea mays]	1.168		1.035		1.301		0.75	*
comp41441_c0_seq1_2	predicted protein [Physcomitrella patens subsp. patens] >gi|162672666|gb|EDQ59200.1| predicted protein [Physcomitrella patens subsp. patens]	0.791		1.11		0.705	*	0.47
comp41462_c0_seq1_1	hypothetical protein OsI_35356 [Oryza sativa Indica Group]	0.784		1.164		0.697	*	0.601
comp41481_c0_seq1_1	VHS domain [Oryza sativa Japonica Group]	0.713	*	0.862		0.96		1.374
comp41490_c0_seq1_1	diaminopimelate decarboxylase [Arabidopsis thaliana]	0.906		1.022		0.619	*	0.797	*
comp41523_c0_seq1_2	GDP mannose-4,6-dehydratase, putative [Ricinus communis] >gi|223528877|gb|EEF30878.1| GDP mannose-4,6-dehydratase, putative [Ricinus communis]	1.025		0.932		0.747	*	0.735	*
comp41532_c0_seq1_1	hypothetical protein OsI_33792 [Oryza sativa Indica Group]	1.308		1.524		0.515	*	0.491
comp41539_c0_seq1_1	predicted protein [Populus trichocarpa] >gi|222841154|gb|EEE78701.1| predicted protein [Populus trichocarpa]	0.726	*	0.99		1.021		0.689	*
comp41542_c0_seq1_1	predicted protein [Populus trichocarpa] >gi|222854396|gb|EEE91943.1| predicted protein [Populus trichocarpa]	0.991		0.855		0.569	*	0.484	*
comp41564_c0_seq1_1	hypothetical protein VITISV_012923 [Vitis vinifera]	0.987		1.123	*	0.755	*	1.212	*
comp41570_c0_seq1_1	hypothetical protein VITISV_027901 [Vitis vinifera]	1.231		1.445		0.785	*	0.91
comp41585_c0_seq1_1	PREDICTED: probable purine permease 11-like [Fragaria vesca subsp. vesca]	2.067		0.761	*	1.076		1.333
comp41586_c0_seq1_1	hypothetical protein ZEAMMB73_563283 [Zea mays]	1.167		1.046		0.725	*	0.674	*
comp41588_c0_seq1_1	hypothetical protein SORBIDRAFT_01g038960 [Sorghum bicolor] >gi|241921919|gb|EER95063.1| hypothetical protein SORBIDRAFT_01g038960 [Sorghum bicolor]	0.905		0.903		0.83	*	0.65	*
comp41592_c0_seq1_2	unknown [Glycine max]	1.171		1.229	*	0.668		0.566	*
comp41603_c0_seq1_1	UDP-glucose: anthocyanidin 3-O-glucosyltransferase [Freesia hybrid cultivar]	0.918		1.155		0.358	*	0.366	*
comp41604_c0_seq1_1	PREDICTED: bifunctional glutamate/proline--tRNA ligase-like, partial [Cucumis sativus]	1.026		1.072		0.842	*	0.744	*
comp41642_c0_seq1_1	Ubiquinone biosynthesis protein coq-8, putative [Ricinus communis] >gi|223536962|gb|EEF38600.1| Ubiquinone biosynthesis protein coq-8, putative [Ricinus communis]	1.101		1.007		0.85		0.774	*
comp41649_c0_seq1_3	unnamed protein product [Vitis vinifera]	0.77		0.984		0.636	*	0.891
comp41709_c0_seq1_1	TPA: hypothetical protein ZEAMMB73_087004 [Zea mays]	1.283		0.977		0.778		0.553	*
comp41715_c0_seq1_2	unknown [Zea mays]	0.859	*	1.055		0.857	*	0.725	*
comp41716_c0_seq1_1	PREDICTED: chaperone protein DnaJ-like [Glycine max]	1.315		1.039		0.724	*	0.857
comp41735_c0_seq1_1	F-box/LRR-repeat protein [Medicago truncatula] >gi|355507433|gb|AES88575.1| F-box/LRR-repeat protein [Medicago truncatula]	0.999		0.975		0.725	*	0.85	*
comp41790_c0_seq1_1	hypothetical protein OsI_32909 [Oryza sativa Indica Group]	1.71		0.701	*	0.75		0.481
comp41838_c0_seq1_1	26S proteasome regulatory ATPase subunit S10b [Vitis riparia]	1.099		0.989		0.877		0.684	*
comp41890_c0_seq1_2	unnamed protein product [Vitis vinifera]	0.889		0.981		1.009		0.661	*
comp41895_c0_seq1_2	PREDICTED: protein DCL, chloroplastic-like [Cucumis sativus] >gi|449519344|ref|XP_004166695.1| PREDICTED: protein DCL, chloroplastic-like [Cucumis sativus]	1.257		0.983		0.542		0.715	*
comp41953_c0_seq1_1	mitochondrial catalytic protein [Solanum lycopersicum]	1.599		0.608	*	0.849		0.894
comp41958_c0_seq1_1	uncharacterized protein LOC100275250 [Zea mays]	0.94		0.902		0.88		0.774	*
comp41980_c0_seq1_2	OJ000315_02.20 [Oryza sativa Japonica Group]	0.647	*	0.858		1.194		1.137
comp42072_c0_seq1_2	RNA polymerase II second largest subunit [Acorus gramineus]	1.325		1.162	*	0.849		0.387	*
comp42141_c0_seq1_1	PREDICTED: ABC transporter F family member 4-like [Glycine max]	1.258		1.189		0.941		0.716	*
comp42177_c0_seq1_2	Os02g0526500 [Oryza sativa Japonica Group] >gi|255670954|dbj|BAH91724.1| Os02g0526500, partial [Oryza sativa Japonica Group]	0.788		1.212		0.698	*	0.835
comp42224_c0_seq1_1	40S ribosomal protein Sa-1, partial [Phyllodoce nipponica] >gi|441477419|dbj|BAM75469.1| 40S ribosomal protein Sa-1, partial [Phyllodoce nipponica] >gi|441477421|dbj|BAM75470.1| 40S ribosomal protein Sa-1, partial [Phyllodoce nipponica] >gi|441477423|dbj|BAM75471.1| 40S ribosomal protein Sa-1, partial [Phyllodoce nipponica] >gi|441477425|dbj|BAM75472.1| 40S ribosomal protein Sa-1, partial [Phyllo…	1.334		0.844	*	0.771	*	0.963
comp42227_c0_seq1_1	hypothetical protein VITISV_033907 [Vitis vinifera]	1.017		0.972		0.791	*	0.898	*
comp42292_c0_seq1_2	unknown [Zea mays]	1.33		0.809	*	0.742		0.718
comp42423_c0_seq1_1	-	1.232		0.877		0.791	*	0.967
comp42439_c0_seq1_1	argininosuccinate lyase [Triticum aestivum]	0.78		1.048		0.647	*	0.456
comp42445_c0_seq1_1	pentatricopeptide repeat-containing protein, putative [Ricinus communis] >gi|223538605|gb|EEF40208.1| pentatricopeptide repeat-containing protein, putative [Ricinus communis]	1.228		1.063		0.778	*	0.809
comp42467_c0_seq1_1	hypothetical protein OsI_13611 [Oryza sativa Indica Group]	0.74		0.835	*	0.89		0.606	*
comp42492_c0_seq1_2	hypothetical protein PRUPE_ppa001374mg [Prunus persica]	1.06		1.04		0.727		0.681	*
comp42519_c0_seq1_1	unnamed protein product [Vitis vinifera]	1.224		1.312		0.778	*	0.613
comp42541_c0_seq1_1	hypothetical protein SORBIDRAFT_06g024320 [Sorghum bicolor] >gi|241939459|gb|EES12604.1| hypothetical protein SORBIDRAFT_06g024320 [Sorghum bicolor]	1.11		0.873		0.713	*	0.62	*
comp42549_c0_seq1_1	hypothetical protein PRUPE_ppa016454mg, partial [Prunus persica]	1.13	*	0.806	*	0.675	*	0.447	*
comp42606_c0_seq1_1	unknown [Lotus japonicus]	1.293		0.774		0.688		0.611	*
comp42876_c0_seq1_3	unknown [Glycine max]	1.22		0.966		0.768	*	0.709
comp42959_c0_seq1_1	PREDICTED: chaperonin 60 subunit alpha 2, chloroplastic-like [Vitis vinifera]	0.962		1.044		0.739	*	0.834	*
comp43153_c0_seq1_1	-	1.212		1.003		0.75	*	0.718
comp50049_c0_seq1_1	ribosomal protein L34 putative [Albugo laibachii Nc14]	0.701	*	0.802	*	0.565	*	0.402	*
