# Supplementary material for: Using proteomic analysis to investigate uniconazole-induced phytohormone variation and starch accumulation in duckweed (Landoltia punctata)
Source: BMC Biotechnol. 2015 Sep 15;15:81. doi: 10.1186/s12896-015-0198-9 (PMC4570701; doi:10.1186/s12896-015-0198-9)
Supplement: Additional file 3: — KEGG pathway analysis of the annotated proteins. The pathway, number of annotated proteins, and pathway ID were listed in the table. (XLSX 15 kb) [file 12896_2015_198_MOESM3_ESM.xlsx]

## Sheet: Sheet1
#	Pathway	Proteins with pathway annotation	Pathway ID
1	Metabolic pathways	825 (34.52%)	ko01100
2	Biosynthesis of secondary metabolites	483 (20.21%)	ko01110
3	Protein processing in endoplasmic reticulum	100 (4.18%)	ko04141
4	RNA transport	93 (3.89%)	ko03013
5	Spliceosome	91 (3.81%)	ko03040
6	Plant-pathogen interaction	75 (3.14%)	ko04626
7	Glycolysis / Gluconeogenesis	74 (3.1%)	ko00010
8	Phenylpropanoid biosynthesis	73 (3.05%)	ko00940
9	Starch and sucrose metabolism	71 (2.97%)	ko00500
10	Ribosome	66 (2.76%)	ko03010
11	Purine metabolism	65 (2.72%)	ko00230
12	Pyruvate metabolism	63 (2.64%)	ko00620
13	Amino sugar and nucleotide sugar metabolism	59 (2.47%)	ko00520
14	Oxidative phosphorylation	56 (2.34%)	ko00190
15	mRNA surveillance pathway	53 (2.22%)	ko03015
16	Carbon fixation in photosynthetic organisms	51 (2.13%)	ko00710
17	Endocytosis	47 (1.97%)	ko04144
18	Aminoacyl-tRNA biosynthesis	47 (1.97%)	ko00970
19	Plant hormone signal transduction	44 (1.84%)	ko04075
20	RNA degradation	44 (1.84%)	ko03018
21	Pyrimidine metabolism	40 (1.67%)	ko00240
22	Photosynthesis	39 (1.63%)	ko00195
23	Phenylalanine metabolism	39 (1.63%)	ko00360
24	Phagosome	39 (1.63%)	ko04145
25	Arginine and proline metabolism	38 (1.59%)	ko00330
26	Ubiquitin mediated proteolysis	38 (1.59%)	ko04120
27	Glyoxylate and dicarboxylate metabolism	37 (1.55%)	ko00630
28	Citrate cycle (TCA cycle)	37 (1.55%)	ko00020
29	Fructose and mannose metabolism	36 (1.51%)	ko00051
30	Glycine, serine and threonine metabolism	36 (1.51%)	ko00260
31	Peroxisome	35 (1.46%)	ko04146
32	Porphyrin and chlorophyll metabolism	35 (1.46%)	ko00860
33	Ribosome biogenesis in eukaryotes	35 (1.46%)	ko03008
34	Glutathione metabolism	35 (1.46%)	ko00480
35	Proteasome	35 (1.46%)	ko03050
36	Ascorbate and aldarate metabolism	33 (1.38%)	ko00053
37	Cysteine and methionine metabolism	31 (1.3%)	ko00270
38	Alanine, aspartate and glutamate metabolism	31 (1.3%)	ko00250
39	Pentose phosphate pathway	30 (1.26%)	ko00030
40	Galactose metabolism	29 (1.21%)	ko00052
41	Flavonoid biosynthesis	28 (1.17%)	ko00941
42	Carotenoid biosynthesis	28 (1.17%)	ko00906
43	Fatty acid metabolism	28 (1.17%)	ko00071
44	Propanoate metabolism	28 (1.17%)	ko00640
45	Valine, leucine and isoleucine degradation	26 (1.09%)	ko00280
46	Pentose and glucuronate interconversions	25 (1.05%)	ko00040
47	ABC transporters	24 (1%)	ko02010
48	Phenylalanine, tyrosine and tryptophan biosynthesis	24 (1%)	ko00400
49	Glycerophospholipid metabolism	24 (1%)	ko00564
50	Glycerolipid metabolism	23 (0.96%)	ko00561
51	Tyrosine metabolism	23 (0.96%)	ko00350
52	Terpenoid backbone biosynthesis	22 (0.92%)	ko00900
53	Nitrogen metabolism	22 (0.92%)	ko00910
54	Fatty acid biosynthesis	21 (0.88%)	ko00061
55	alpha-Linolenic acid metabolism	21 (0.88%)	ko00592
56	Protein export	21 (0.88%)	ko03060
57	Cyanoamino acid metabolism	21 (0.88%)	ko00460
58	Biosynthesis of unsaturated fatty acids	19 (0.79%)	ko01040
59	Other glycan degradation	18 (0.75%)	ko00511
60	Butanoate metabolism	18 (0.75%)	ko00650
61	Inositol phosphate metabolism	17 (0.71%)	ko00562
62	N-Glycan biosynthesis	17 (0.71%)	ko00510
63	Stilbenoid, diarylheptanoid and gingerol biosynthesis	17 (0.71%)	ko00945
64	Valine, leucine and isoleucine biosynthesis	17 (0.71%)	ko00290
65	Ubiquinone and other terpenoid-quinone biosynthesis	16 (0.67%)	ko00130
66	beta-Alanine metabolism	16 (0.67%)	ko00410
67	Zeatin biosynthesis	15 (0.63%)	ko00908
68	Riboflavin metabolism	15 (0.63%)	ko00740
69	Sulfur metabolism	15 (0.63%)	ko00920
70	Flavone and flavonol biosynthesis	14 (0.59%)	ko00944
71	Sphingolipid metabolism	14 (0.59%)	ko00600
72	Phosphatidylinositol signaling system	14 (0.59%)	ko04070
73	Selenocompound metabolism	13 (0.54%)	ko00450
74	Pantothenate and CoA biosynthesis	13 (0.54%)	ko00770
75	Photosynthesis - antenna proteins	12 (0.5%)	ko00196
76	One carbon pool by folate	12 (0.5%)	ko00670
77	Limonene and pinene degradation	11 (0.46%)	ko00903
78	Histidine metabolism	11 (0.46%)	ko00340
79	Lysine biosynthesis	11 (0.46%)	ko00300
80	RNA polymerase	11 (0.46%)	ko03020
81	Tropane, piperidine and pyridine alkaloid biosynthesis	10 (0.42%)	ko00960
82	Tryptophan metabolism	10 (0.42%)	ko00380
83	Nucleotide excision repair	10 (0.42%)	ko03420
84	Steroid biosynthesis	10 (0.42%)	ko00100
85	SNARE interactions in vesicular transport	10 (0.42%)	ko04130
86	Lysine degradation	9 (0.38%)	ko00310
87	Linoleic acid metabolism	8 (0.33%)	ko00591
88	Arachidonic acid metabolism	8 (0.33%)	ko00590
89	DNA replication	8 (0.33%)	ko03030
90	Isoquinoline alkaloid biosynthesis	8 (0.33%)	ko00950
91	Vitamin B6 metabolism	8 (0.33%)	ko00750
92	Sulfur relay system	7 (0.29%)	ko04122
93	Glycosphingolipid biosynthesis - globo series	7 (0.29%)	ko00603
94	Glycosylphosphatidylinositol(GPI)-anchor biosynthesis	6 (0.25%)	ko00563
95	Fatty acid elongation	6 (0.25%)	ko00062
96	Cutin, suberine and wax biosynthesis	6 (0.25%)	ko00073
97	Regulation of autophagy	6 (0.25%)	ko04140
98	Homologous recombination	5 (0.21%)	ko03440
99	Isoflavonoid biosynthesis	5 (0.21%)	ko00943
100	Ether lipid metabolism	5 (0.21%)	ko00565
101	Thiamine metabolism	5 (0.21%)	ko00730
102	Nicotinate and nicotinamide metabolism	5 (0.21%)	ko00760
103	Diterpenoid biosynthesis	5 (0.21%)	ko00904
104	Base excision repair	5 (0.21%)	ko03410
105	Natural killer cell mediated cytotoxicity	4 (0.17%)	ko04650
106	Glycosphingolipid biosynthesis - ganglio series	4 (0.17%)	ko00604
107	Mismatch repair	4 (0.17%)	ko03430
108	Sesquiterpenoid and triterpenoid biosynthesis	4 (0.17%)	ko00909
109	Glycosaminoglycan degradation	4 (0.17%)	ko00531
110	Basal transcription factors	4 (0.17%)	ko03022
111	Synthesis and degradation of ketone bodies	4 (0.17%)	ko00072
112	C5-Branched dibasic acid metabolism	4 (0.17%)	ko00660
113	Circadian rhythm - plant	4 (0.17%)	ko04712
114	Taurine and hypotaurine metabolism	3 (0.13%)	ko00430
115	Glucosinolate biosynthesis	3 (0.13%)	ko00966
116	Brassinosteroid biosynthesis	3 (0.13%)	ko00905
117	Circadian rhythm - mammal	2 (0.08%)	ko04710
118	Lipoic acid metabolism	2 (0.08%)	ko00785
119	Folate biosynthesis	2 (0.08%)	ko00790
120	Monoterpenoid biosynthesis	2 (0.08%)	ko00902
121	Benzoxazinoid biosynthesis	2 (0.08%)	ko00402
122	Other types of O-glycan biosynthesis	2 (0.08%)	ko00514
123	Indole alkaloid biosynthesis	2 (0.08%)	ko00901
124	Caffeine metabolism	2 (0.08%)	ko00232
125	Anthocyanin biosynthesis	1 (0.04%)	ko00942
126	Non-homologous end-joining	1 (0.04%)	ko03450
